# Supplementary material for: 3,3,4,4-Tetra­fluoro-2,3,4,5-tetra­hydro-1,6-benzodioxocine-8-carbaldehyde
Source: Acta Crystallogr Sect E Struct Rep Online. 2010 Apr 24;66(Pt 5):o1137. doi: 10.1107/S1600536810014133 (PMC2979198; doi:10.1107/S1600536810014133)
Supplement: Supplementary file 1 [file e-66-o1137-sup1.cif]

##############################################################################
###                                                                        ###
###        Electronic paper (Acta Crystallographica Section E)             ###
###                                                                        ###
##############################################################################
#                                                                            #
# This CIF contains the data in a paper accepted for publication in Acta     #
# Crystallographica Section E. It conforms to the requirements of Notes      #
# for Authors for Section E, and has been peer reviewed under the auspices   #
# of the IUCr Commission on Journals.                                        #
#                                                                            #
# Full details of the Crystallographic Information File format               #
# are given in the paper "The Crystallographic Information File (CIF):       #
# a New Standard Archive File for Crystallography" by S. R. Hall, F. H.      #
# Allen and I. D. Brown [Acta Cryst. (1991), A47, 655-685].                  #
#                                                                            #
# The current version of the core CIF dictionary is obtainable from          #
# ftp://ftp.iucr.org/pub/cif_core.dic. The current version number is 2.4.    #
#                                                                            #
# Software is freely available for graphical display of the structure(s) in  #
# this CIF.  For information consult the CIF home page http://www.iucr.org/  #
# cif/home.html                                                              #
#                                                                            #
# This file may be used for bona fide research purposes within the           #
# scientific community so long as proper attribution is given to the journal # 
# article from which it was obtained.                                        #
#                                                                            #
##############################################################################
                                             
data_global
_audit_creation_method     SHELXL-97
_journal_date_recd_electronic     2010-03-13
_journal_date_accepted     2010-04-16
_journal_name_full     'Acta Crystallographica, Section E'
_journal_year     2010
_journal_volume     66
_journal_issue      5
_journal_page_first     o1137
_journal_page_last     o1137
_journal_paper_category     QO
_journal_coeditor_code     HB5362
_publ_contact_author_name     'zhuo zeng'
_publ_contact_author_address
;
School of Chemistry and Environment
South China Normal University
Guangzhou 510006
People's Republic of China
;
_publ_contact_author_email     zhuosioc@yahoo.com.cn
_publ_contact_author_fax     ?
_publ_contact_author_phone     '(+8620) 39310258'
_publ_section_title
;
3,3,4,4-Tetrafluoro-2,3,4,5-tetrahydro-1,6-benzodioxocine-8-carbaldehyde
;
loop_
    _publ_author_name
    _publ_author_address
    'Zhuo Zeng'
;
School of Chemistry and Environment
South China Normal University
Guangzhou 510006
People's Republic of China
;
    'Jun-Wen Zhong'
;
School of Chemistry and Environment
South China Normal University
Guangzhou 510006
People's Republic of China
;
    'Hui Wang'
;
School of Chemistry and Environment
South China Normal University
Guangzhou 510006
People's Republic of China
;
    'Jin Wang'
;
School of Chemistry and Environment
South China Normal University
Guangzhou 510006
People's Republic of China
;
    'Wan-Wan Cao'
;
School of Chemistry and Environment
South China Normal University
Guangzhou 510006
People's Republic of China
;
data_I
_audit_creation_method     SHELXL-97
_chemical_name_systematic
;
3,3,4,4-Tetrafluoro-2,3,4,5-tetrahydro-1,6-benzodioxocine-8-carbaldehyde
;
_chemical_name_common     ?
_chemical_formula_moiety     'C11 H8 F4 O3'
_chemical_formula_sum     'C11 H8 F4 O3'
_chemical_formula_iupac     'C11 H8 F4 O3'
_chemical_formula_weight     264.17
_chemical_melting_point     ?
_symmetry_cell_setting     monoclinic
_symmetry_space_group_name_H-M     'P 21/n'
_symmetry_space_group_name_Hall     '-P 2yn'
loop_
    _symmetry_equiv_pos_as_xyz
    'x, y, z'
    '-x+1/2, y+1/2, -z+1/2'
    '-x, -y, -z'
    'x-1/2, -y-1/2, z-1/2'
_cell_length_a     9.142(5)
_cell_length_b     11.4935(14)
_cell_length_c     10.928(10)
_cell_angle_alpha     90.00
_cell_angle_beta     104.109(15)
_cell_angle_gamma     90.00
_cell_volume     1113.6(12)
_cell_formula_units_Z     4
_cell_measurement_reflns_used     733
_cell_measurement_theta_min     3.16
_cell_measurement_theta_max     20.11
_cell_measurement_temperature     298(2)
_exptl_crystal_description     block
_exptl_crystal_colour     colourless
_exptl_crystal_size_max     0.35
_exptl_crystal_size_mid     0.24
_exptl_crystal_size_min     0.11
_exptl_crystal_density_diffrn     1.576
_exptl_crystal_density_meas     ?
_exptl_crystal_density_method     'not measured'
_exptl_crystal_F_000     536.0
_exptl_absorpt_coefficient_mu     0.156
_exptl_absorpt_correction_type     none
_exptl_absorpt_process_details     ?
_exptl_absorpt_correction_T_min     .
_exptl_absorpt_correction_T_max     .
_exptl_special_details
;
;
_diffrn_ambient_temperature     298(2)
_diffrn_radiation_type     MoK\a
_diffrn_radiation_wavelength     0.71073
_diffrn_radiation_source     'sealed tube'
_diffrn_radiation_monochromator     graphite
_diffrn_measurement_device_type     'Bruker SMART CCD'
_diffrn_measurement_method     \w
_diffrn_detector_area_resol_mean     ?
_diffrn_reflns_number     5552
_diffrn_reflns_av_R_equivalents     0.0439
_diffrn_reflns_av_sigmaI/netI     0.0548
_diffrn_reflns_theta_min     2.61
_diffrn_reflns_theta_max     25.19
_diffrn_reflns_theta_full     25.19
_diffrn_measured_fraction_theta_max     0.996
_diffrn_measured_fraction_theta_full     0.996
_diffrn_reflns_limit_h_min     -6
_diffrn_reflns_limit_h_max     10
_diffrn_reflns_limit_k_min     -13
_diffrn_reflns_limit_k_max     13
_diffrn_reflns_limit_l_min     -13
_diffrn_reflns_limit_l_max     11
_refine_special_details
;
Refinement of <i>F</i>^2^ against ALL reflections. The weighted <i>R</i>-factor
wR and goodness of fit <i>S</i> are based on <i>F</i>^2^, conventional
<i>R</i>-factors <i>R</i> are based on <i>F</i>, with <i>F</i> set to zero for
negative <i>F</i>^2^. The threshold expression of <i>F</i>^2^ >
\s(<i>F</i>^2^) is used only for calculating <i>R</i>-factors(gt) etc. and is
not relevant to the choice of reflections for refinement. <i>R</i>-factors
based on <i>F</i>^2^ are statistically about twice as large as those based on
<i>F</i>, and <i>R</i>- factors based on ALL data will be even larger.
;
_reflns_number_total     2000
_reflns_number_gt     972
_reflns_threshold_expression     I>2\s(I)
_refine_ls_structure_factor_coef     Fsqd
_refine_ls_matrix_type     full
_refine_ls_R_factor_all     0.1125
_refine_ls_R_factor_gt     0.0471
_refine_ls_wR_factor_gt     0.1062
_refine_ls_wR_factor_ref     0.1460
_refine_ls_goodness_of_fit_ref     0.966
_refine_ls_restrained_S_all     0.966
_refine_ls_number_reflns     2000
_refine_ls_number_parameters     164
_refine_ls_number_restraints     0
_refine_ls_hydrogen_treatment     constr
_refine_ls_weighting_scheme     calc
_refine_ls_weighting_details
         'calc w=1/[\s^2^(Fo^2^)+(0.0490P)^2^+0.4913P] where P=(Fo^2^+2Fc^2^)/3'
_atom_sites_solution_hydrogens     geom
_atom_sites_solution_primary     direct
_atom_sites_solution_secondary     difmap
_refine_ls_shift/su_max     0.000
_refine_ls_shift/su_mean     0.000
_refine_diff_density_max     0.145
_refine_diff_density_min     -0.149
_refine_ls_extinction_method     'SHELXL97 (Sheldrick, 2008)'
_refine_ls_extinction_coef     0.0047(12)
_refine_ls_extinction_expression
                                  'Fc^*^=kFc[1+0.001xFc^2^\l^3^/sin(2\q)]^-1/4^'
loop_
    _atom_type_symbol
    _atom_type_description
    _atom_type_scat_dispersion_real
    _atom_type_scat_dispersion_imag
    _atom_type_scat_source
    'C' 'C' 0.0033 0.0016
                         'International Tables Vol C Tables 4.2.6.8 and 6.1.1.4'
    'H' 'H' 0.0000 0.0000
                         'International Tables Vol C Tables 4.2.6.8 and 6.1.1.4'
    'O' 'O' 0.0106 0.0060
                         'International Tables Vol C Tables 4.2.6.8 and 6.1.1.4'
    'F' 'F' 0.0171 0.0103
                         'International Tables Vol C Tables 4.2.6.8 and 6.1.1.4'
_computing_data_collection     'SMART (Bruker, 2000)'
_computing_cell_refinement     'SAINT (Bruker, 2000)'
_computing_data_reduction     'SAINT (Bruker, 2000)'
_computing_structure_solution     'SHELXS97 (Sheldrick, 2008)'
_computing_structure_refinement     'SHELXL97 (Sheldrick, 2008)'
_computing_molecular_graphics     'SHELXTL (Sheldrick, 2008)'
_computing_publication_material     'SHELXTL (Sheldrick, 2008)'
loop_
    _atom_site_type_symbol
    _atom_site_label
    _atom_site_fract_x
    _atom_site_fract_y
    _atom_site_fract_z
    _atom_site_U_iso_or_equiv
    _atom_site_adp_type
    _atom_site_calc_flag
    _atom_site_refinement_flags
    _atom_site_occupancy
    _atom_site_disorder_assembly
    _atom_site_disorder_group
    F F2 0.5814(2) 0.90137(19) 0.9443(2) 0.0901(8) Uani d . 1 . .
    F F4 0.9709(3) 0.8853(2) 1.0613(2) 0.1040(9) Uani d . 1 . .
    F F1 0.7668(3) 0.9585(2) 0.8674(2) 0.1008(9) Uani d . 1 . .
    F F3 0.7960(3) 0.9756(2) 1.1293(3) 0.1194(10) Uani d . 1 . .
    C C4 0.8950(4) 0.4731(3) 1.1272(3) 0.0599(10) Uani d . 1 . .
    H H4 0.9789 0.4745 1.1953 0.072 Uiso calc R 1 . .
    C C7 0.6454(3) 0.4699(3) 0.9227(3) 0.0545(9) Uani d . 1 . .
    H H7 0.5614 0.4689 0.8547 0.065 Uiso calc R 1 . .
    C C6 0.7048(3) 0.5746(3) 0.9715(3) 0.0535(9) Uani d . 1 . .
    C C5 0.8301(3) 0.5770(3) 1.0754(3) 0.0552(9) Uani d . 1 . .
    C C2 0.7096(3) 0.3650(3) 0.9738(3) 0.0549(9) Uani d . 1 . .
    C C3 0.8354(3) 0.3678(3) 1.0779(3) 0.0590(10) Uani d . 1 . .
    H H3 0.8785 0.2986 1.1136 0.071 Uiso calc R 1 . .
    C C10 0.7221(4) 0.8729(4) 0.9373(4) 0.0685(11) Uani d . 1 . .
    C C8 0.8155(4) 0.7738(3) 1.1564(3) 0.0669(11) Uani d . 1 . .
    H H8A 0.8542 0.7957 1.2441 0.080 Uiso calc R 1 . .
    H H8B 0.7108 0.7509 1.1445 0.080 Uiso calc R 1 . .
    C C1 0.6488(4) 0.2520(4) 0.9223(4) 0.0664(11) Uani d . 1 . .
    H H1 0.6927 0.1853 0.9636 0.080 Uiso calc R 1 . .
    C C11 0.8265(4) 0.8762(4) 1.0718(4) 0.0741(11) Uani d . 1 . .
    C C9 0.7179(4) 0.7596(3) 0.8678(3) 0.0657(10) Uani d . 1 . .
    H H9A 0.6716 0.7710 0.7788 0.079 Uiso calc R 1 . .
    H H9B 0.8197 0.7310 0.8761 0.079 Uiso calc R 1 . .
    O O2 0.9011(2) 0.6785(2) 1.1261(2) 0.0670(7) Uani d . 1 . .
    O O1 0.6327(2) 0.6767(2) 0.9195(2) 0.0622(7) Uani d . 1 . .
    O O3 0.5453(3) 0.2397(2) 0.8295(3) 0.0825(9) Uani d . 1 . .
loop_
    _atom_site_aniso_label
    _atom_site_aniso_U_11
    _atom_site_aniso_U_22
    _atom_site_aniso_U_33
    _atom_site_aniso_U_12
    _atom_site_aniso_U_13
    _atom_site_aniso_U_23
    F2 0.0728(15) 0.0924(18) 0.0987(18) 0.0255(13) 0.0085(12) 0.0057(14)
    F4 0.0709(15) 0.112(2) 0.116(2) -0.0292(14) -0.0040(13) 0.0202(16)
    F1 0.1117(19) 0.0856(18) 0.0951(19) -0.0162(14) 0.0061(14) 0.0252(14)
    F3 0.157(2) 0.0757(18) 0.103(2) 0.0154(16) -0.0126(17) -0.0179(16)
    C4 0.049(2) 0.073(3) 0.046(2) -0.0005(19) -0.0088(15) 0.0038(19)
    C7 0.0456(19) 0.070(3) 0.0410(19) -0.0046(18) -0.0020(15) 0.0014(18)
    C6 0.0420(19) 0.067(3) 0.046(2) 0.0014(17) 0.0012(16) 0.0051(18)
    C5 0.0449(19) 0.065(3) 0.049(2) -0.0042(17) -0.0011(16) -0.0010(18)
    C2 0.049(2) 0.065(2) 0.047(2) -0.0067(17) 0.0062(16) -0.0003(18)
    C3 0.056(2) 0.065(3) 0.049(2) 0.0014(18) 0.0010(17) 0.0049(18)
    C10 0.065(2) 0.070(3) 0.068(3) -0.003(2) 0.010(2) 0.013(2)
    C8 0.063(2) 0.079(3) 0.052(2) -0.001(2) 0.0015(17) -0.009(2)
    C1 0.064(2) 0.071(3) 0.063(2) -0.010(2) 0.012(2) -0.003(2)
    C11 0.070(3) 0.071(3) 0.074(3) 0.000(2) 0.004(2) -0.009(2)
    C9 0.058(2) 0.084(3) 0.049(2) 0.000(2) 0.0007(16) 0.011(2)
    O2 0.0481(13) 0.0678(17) 0.0733(18) -0.0011(12) -0.0077(12) -0.0091(13)
    O1 0.0472(13) 0.0663(17) 0.0647(16) 0.0009(12) -0.0025(11) 0.0115(13)
    O3 0.0749(17) 0.096(2) 0.0663(18) -0.0205(16) -0.0032(14) -0.0142(15)
_geom_special_details
;
All esds (except the esd in the dihedral angle between two l.s. planes) are
estimated using the full covariance matrix. The cell esds are taken into
account individually in the estimation of esds in distances, angles and
torsion angles; correlations between esds in cell parameters are only used
when they are defined by crystal symmetry. An approximate (isotropic)
treatment of cell esds is used for estimating esds involving l.s. planes.
;
loop_
    _geom_bond_atom_site_label_1
    _geom_bond_atom_site_label_2
    _geom_bond_site_symmetry_2
    _geom_bond_distance
    _geom_bond_publ_flag
    F2 C10 . 1.347(4) ?
    F4 C11 . 1.357(4) ?
    F1 C10 . 1.368(4) ?
    F3 C11 . 1.365(4) ?
    C4 C3 . 1.381(4) ?
    C4 C5 . 1.392(4) ?
    C4 H4 . 0.9300 ?
    C7 C6 . 1.374(4) ?
    C7 C2 . 1.397(4) ?
    C7 H7 . 0.9300 ?
    C6 O1 . 1.398(4) ?
    C6 C5 . 1.402(4) ?
    C5 O2 . 1.383(4) ?
    C2 C3 . 1.407(4) ?
    C2 C1 . 1.469(5) ?
    C3 H3 . 0.9300 ?
    C10 C9 . 1.504(5) ?
    C10 C11 . 1.545(6) ?
    C8 O2 . 1.432(4) ?
    C8 C11 . 1.515(5) ?
    C8 H8A . 0.9700 ?
    C8 H8B . 0.9700 ?
    C1 O3 . 1.215(4) ?
    C1 H1 . 0.9300 ?
    C9 O1 . 1.430(4) ?
    C9 H9A . 0.9700 ?
    C9 H9B . 0.9700 ?
loop_
    _geom_angle_atom_site_label_1
    _geom_angle_atom_site_label_2
    _geom_angle_atom_site_label_3
    _geom_angle_site_symmetry_1
    _geom_angle_site_symmetry_3
    _geom_angle
    _geom_angle_publ_flag
    C3 C4 C5 . . 120.3(3) ?
    C3 C4 H4 . . 119.8 ?
    C5 C4 H4 . . 119.8 ?
    C6 C7 C2 . . 120.9(3) ?
    C6 C7 H7 . . 119.6 ?
    C2 C7 H7 . . 119.6 ?
    C7 C6 O1 . . 118.4(3) ?
    C7 C6 C5 . . 119.9(3) ?
    O1 C6 C5 . . 121.6(3) ?
    O2 C5 C4 . . 116.7(3) ?
    O2 C5 C6 . . 123.5(3) ?
    C4 C5 C6 . . 119.7(3) ?
    C7 C2 C3 . . 119.0(3) ?
    C7 C2 C1 . . 121.8(3) ?
    C3 C2 C1 . . 119.2(3) ?
    C4 C3 C2 . . 120.1(3) ?
    C4 C3 H3 . . 119.9 ?
    C2 C3 H3 . . 119.9 ?
    F2 C10 F1 . . 106.1(3) ?
    F2 C10 C9 . . 109.4(3) ?
    F1 C10 C9 . . 108.4(3) ?
    F2 C10 C11 . . 108.5(4) ?
    F1 C10 C11 . . 108.3(3) ?
    C9 C10 C11 . . 115.8(3) ?
    O2 C8 C11 . . 109.4(3) ?
    O2 C8 H8A . . 109.8 ?
    C11 C8 H8A . . 109.8 ?
    O2 C8 H8B . . 109.8 ?
    C11 C8 H8B . . 109.8 ?
    H8A C8 H8B . . 108.3 ?
    O3 C1 C2 . . 124.6(4) ?
    O3 C1 H1 . . 117.7 ?
    C2 C1 H1 . . 117.7 ?
    F4 C11 F3 . . 106.6(3) ?
    F4 C11 C8 . . 108.8(3) ?
    F3 C11 C8 . . 108.5(4) ?
    F4 C11 C10 . . 108.1(4) ?
    F3 C11 C10 . . 108.1(3) ?
    C8 C11 C10 . . 116.4(3) ?
    O1 C9 C10 . . 109.0(3) ?
    O1 C9 H9A . . 109.9 ?
    C10 C9 H9A . . 109.9 ?
    O1 C9 H9B . . 109.9 ?
    C10 C9 H9B . . 109.9 ?
    H9A C9 H9B . . 108.3 ?
    C5 O2 C8 . . 120.5(2) ?
    C6 O1 C9 . . 118.1(2) ?
loop_
    _geom_torsion_atom_site_label_1
    _geom_torsion_atom_site_label_2
    _geom_torsion_atom_site_label_3
    _geom_torsion_atom_site_label_4
    _geom_torsion_site_symmetry_1
    _geom_torsion_site_symmetry_2
    _geom_torsion_site_symmetry_3
    _geom_torsion_site_symmetry_4
    _geom_torsion
    _geom_torsion_publ_flag
    C2 C7 C6 O1 . . . . -177.7(3) ?
    C2 C7 C6 C5 . . . . -1.1(5) ?
    C3 C4 C5 O2 . . . . -176.8(3) ?
    C3 C4 C5 C6 . . . . -0.9(5) ?
    C7 C6 C5 O2 . . . . 176.6(3) ?
    O1 C6 C5 O2 . . . . -6.8(5) ?
    C7 C6 C5 C4 . . . . 1.0(5) ?
    O1 C6 C5 C4 . . . . 177.6(3) ?
    C6 C7 C2 C3 . . . . 0.9(5) ?
    C6 C7 C2 C1 . . . . -179.4(3) ?
    C5 C4 C3 C2 . . . . 0.8(5) ?
    C7 C2 C3 C4 . . . . -0.8(5) ?
    C1 C2 C3 C4 . . . . 179.5(3) ?
    C7 C2 C1 O3 . . . . 3.8(6) ?
    C3 C2 C1 O3 . . . . -176.6(4) ?
    O2 C8 C11 F4 . . . . -41.8(4) ?
    O2 C8 C11 F3 . . . . -157.5(3) ?
    O2 C8 C11 C10 . . . . 80.4(4) ?
    F2 C10 C11 F4 . . . . -160.5(3) ?
    F1 C10 C11 F4 . . . . -45.8(4) ?
    C9 C10 C11 F4 . . . . 76.1(4) ?
    F2 C10 C11 F3 . . . . -45.4(5) ?
    F1 C10 C11 F3 . . . . 69.2(4) ?
    C9 C10 C11 F3 . . . . -168.8(3) ?
    F2 C10 C11 C8 . . . . 76.9(4) ?
    F1 C10 C11 C8 . . . . -168.5(3) ?
    C9 C10 C11 C8 . . . . -46.5(5) ?
    F2 C10 C9 O1 . . . . -48.7(4) ?
    F1 C10 C9 O1 . . . . -163.9(2) ?
    C11 C10 C9 O1 . . . . 74.2(4) ?
    C4 C5 O2 C8 . . . . -134.3(3) ?
    C6 C5 O2 C8 . . . . 49.9(5) ?
    C11 C8 O2 C5 . . . . -114.5(3) ?
    C7 C6 O1 C9 . . . . -121.7(3) ?
    C5 C6 O1 C9 . . . . 61.7(4) ?
    C10 C9 O1 C6 . . . . -120.0(3) ?
loop_
    _geom_hbond_atom_site_label_D
    _geom_hbond_atom_site_label_H
    _geom_hbond_atom_site_label_A
    _geom_hbond_site_symmetry_A
    _geom_hbond_distance_DH
    _geom_hbond_distance_HA
    _geom_hbond_distance_DA
    _geom_hbond_angle_DHA
    C3 H3 O3 4_666 0.93 2.52 3.193(5) 130
    C8 H8B O3 3_667 0.97 2.43 3.343(6) 157
