# Supplementary material for: 3,3,4,4-Tetra­fluoro-2,3,4,5-tetra­hydro-1,6-benzodioxocine-8-carbaldehyde
Source: Acta Crystallogr Sect E Struct Rep Online. 2010 Apr 24;66(Pt 5):o1137. doi: 10.1107/S1600536810014133 (PMC2979198; doi:10.1107/S1600536810014133)
Supplement: Supplementary file 2 [file e-66-o1137-Isup2.hkl]

# 
# h,k,l, Fc-squared, Fo-squared, sigma(Fo-squared) and status flag 
# 
data_I
_shelx_title ' Z1 in P2(1)/n' 
_shelx_refln_list_code          4 
_shelx_F_calc_maximum      231.36 
_exptl_crystal_F_000       600.00 
_reflns_d_resolution_high  0.8348 
 
loop_ 
 _symmetry_equiv_pos_as_xyz 
 'x, y, z' 
 '-x+1/2, y+1/2, -z+1/2' 
 '-x, -y, -z' 
 'x-1/2, -y-1/2, z-1/2' 
 
_cell_length_a     9.1423 
_cell_length_b    11.4935 
_cell_length_c    10.9276 
_cell_angle_alpha  90.000 
_cell_angle_beta  104.109 
_cell_angle_gamma  90.000 
 
_shelx_F_squared_multiplier     1.000 
 
loop_ 
 _refln_index_h 
 _refln_index_k 
 _refln_index_l 
 _refln_F_squared_calc 
 _refln_F_squared_meas 
 _refln_F_squared_sigma 
 _refln_observed_status 
   2   0   0     9528.71     9481.15    261.05 o 
   4   0   0      262.27      272.67      8.64 o 
   6   0   0       35.68       40.18      8.70 o 
   8   0   0       20.53       11.06      4.84 o 
  10   0   0        5.11        0.68      5.13 o 
   1   1   0        9.60       10.28      1.11 o 
   2   1   0     1263.36     1270.61     19.69 o 
   3   1   0      392.39      426.52      7.47 o 
   4   1   0       50.34       49.79      2.38 o 
   5   1   0     1677.62     1708.68     28.33 o 
   6   1   0      146.75      134.66      7.60 o 
   7   1   0        8.63       12.63      3.82 o 
   8   1   0       67.58       78.59      6.22 o 
   9   1   0        0.97       -2.06      3.12 o 
  10   1   0        9.64        2.76      3.86 o 
   0   2   0       13.35       13.49      1.39 o 
   1   2   0     5416.63     5253.66     75.51 o 
   2   2   0      775.31      822.71     12.40 o 
   3   2   0      225.96      227.09      5.17 o 
   4   2   0      162.36      158.56      5.37 o 
   5   2   0      528.38      526.04     11.77 o 
   6   2   0       39.74       35.87      4.94 o 
   7   2   0       92.02       98.38     10.10 o 
   8   2   0        0.41       -3.19      3.42 o 
   9   2   0        0.07        0.58      3.33 o 
  10   2   0        0.68       -0.03      5.64 o 
   1   3   0       23.45       22.98      2.38 o 
   2   3   0      529.39      513.09      9.65 o 
   3   3   0      263.44      261.03      5.90 o 
   4   3   0      631.28      651.07     11.67 o 
   5   3   0        3.12        2.71      2.27 o 
   6   3   0       26.00       36.63      6.16 o 
   7   3   0      116.29      127.11     12.59 o 
   8   3   0       31.30       24.57     17.94 o 
   9   3   0        4.03       11.87      7.22 o 
  10   3   0        3.90        6.86      6.19 o 
   0   4   0       35.59       32.83      2.93 o 
   1   4   0     1790.08     1755.56     28.32 o 
   2   4   0      369.21      321.69      8.22 o 
   3   4   0     1610.40     1677.31     38.73 o 
   4   4   0        3.37        6.90      2.21 o 
   5   4   0       53.60       53.80      4.42 o 
   6   4   0        3.67       -1.82      3.70 o 
   7   4   0      245.99      250.33     28.32 o 
   8   4   0       21.27       21.86      6.63 o 
   9   4   0       15.04       14.44      7.15 o 
  10   4   0        5.14        1.62      9.47 o 
   1   5   0        0.82        3.81      1.59 o 
   2   5   0      647.17      643.18     13.76 o 
   3   5   0      673.90      692.09     14.93 o 
   4   5   0      177.97      184.70      7.06 o 
   5   5   0        3.15        0.70      3.21 o 
   6   5   0        3.89        3.49      4.47 o 
   7   5   0       38.18       51.17      8.62 o 
   8   5   0      196.97      217.12     17.62 o 
   9   5   0       16.64       -1.17      5.39 o 
   0   6   0      241.37      249.13      8.33 o 
   1   6   0        0.83        4.86      1.66 o 
   2   6   0        2.40       -2.13      3.31 o 
   3   6   0      270.43      238.49      8.37 o 
   4   6   0      182.81      183.37      7.59 o 
   5   6   0       11.78       12.76      4.56 o 
   6   6   0       18.89       16.88      4.79 o 
   7   6   0       63.07       51.46      9.30 o 
   8   6   0       97.80       92.78     12.64 o 
   9   6   0        2.68        3.46      6.32 o 
   1   7   0       85.00       87.12      5.51 o 
   2   7   0        0.45       -1.17      2.86 o 
   3   7   0        0.31       -1.95      3.07 o 
   4   7   0       16.59       15.50      3.99 o 
   5   7   0        0.63        0.72      4.05 o 
   6   7   0        7.88        1.54      4.50 o 
   7   7   0        4.30        0.29      5.93 o 
   8   7   0       82.85       97.48     13.09 o 
   9   7   0        0.51       -5.19      8.40 o 
   0   8   0      346.44      338.68     15.97 o 
   1   8   0      225.56      225.86      9.73 o 
   2   8   0        1.66        5.75      3.74 o 
   3   8   0      225.33      225.78     10.78 o 
   4   8   0      128.71      118.45     10.34 o 
   5   8   0        0.37       -4.42      4.09 o 
   6   8   0       31.68       24.99      5.95 o 
   7   8   0        1.28        5.74     13.05 o 
   8   8   0        9.26       -2.38     19.07 o 
   1   9   0        0.03       -4.48      4.46 o 
   2   9   0       59.63       60.90      9.80 o 
   3   9   0        3.12        1.28      3.97 o 
   4   9   0       21.70       21.14      4.83 o 
   5   9   0        0.86       -6.28      4.45 o 
   6   9   0        4.27        3.43      5.18 o 
   7   9   0        5.80        6.51      7.01 o 
   8   9   0        2.42       -2.30      7.22 o 
   0  10   0       49.92       31.43     11.85 o 
   1  10   0      963.57      646.53     97.46 o 
   2  10   0       73.67       82.13     19.59 o 
   3  10   0        5.58        1.34      4.68 o 
   4  10   0       14.66       15.04      4.95 o 
   5  10   0       27.15        8.88      5.88 o 
   6  10   0        5.43        4.48      5.54 o 
   7  10   0        2.95        2.92      9.40 o 
   1  11   0        5.35        5.99      5.23 o 
   2  11   0        0.05       -2.04      5.94 o 
   3  11   0        2.71       -5.82      6.26 o 
   4  11   0       17.50       19.19      6.26 o 
   5  11   0        0.12       -1.05      6.55 o 
   6  11   0        3.42       -1.37      5.68 o 
   0  12   0        1.42      -11.85      8.56 o 
   1  12   0        0.13        7.75      7.67 o 
   2  12   0       10.74        6.85      6.15 o 
   3  12   0        3.40        6.09      6.00 o 
   4  12   0       13.43        3.50      6.06 o 
   5  12   0        2.66        1.14      7.03 o 
   1  13   0        0.87        1.64     10.05 o 
   2  13   0        0.30        4.40      6.35 o 
   3  13   0        0.62        3.42      6.65 o 
  -9   0   1        0.88        3.11      3.94 o 
  -7   0   1       36.56       30.46      8.52 o 
  -5   0   1      749.57      751.42     30.09 o 
  -3   0   1        0.79        1.67      2.55 o 
  -1   0   1       55.24       -1.95      1.30 o 
   1   0   1        9.97       -3.84      2.56 o 
   3   0   1      760.92      797.14     16.39 o 
   5   0   1       86.57      112.93      6.67 o 
   7   0   1      118.18      146.10     14.68 o 
   9   0   1      148.05      146.61     12.69 o 
 -10   1   1        0.43       -4.17      2.78 o 
  -9   1   1        2.67       -0.25      3.46 o 
  -8   1   1        6.73        2.30      3.45 o 
  -7   1   1       53.72       50.93      5.53 o 
  -6   1   1      639.59      576.45     19.08 o 
  -5   1   1       66.20       55.46      7.53 o 
  -4   1   1     1616.87     1457.93     33.64 o 
  -3   1   1      572.63      442.37     12.30 o 
  -2   1   1     1197.06     1178.50     26.23 o 
  -1   1   1     6379.78     6419.57    107.11 o 
   0   1   1       16.56       21.54      1.57 o 
   1   1   1     2276.91     2277.83     30.07 o 
   2   1   1      129.82      139.28      6.02 o 
   3   1   1     1266.32     1296.73     19.15 o 
   4   1   1     1737.86     1839.81     26.67 o 
   5   1   1       49.52       51.21      3.19 o 
   6   1   1        2.40        6.46      2.70 o 
   7   1   1        0.20        1.10      2.84 o 
   8   1   1        0.66       -2.73      2.95 o 
   9   1   1       43.61       42.07      5.81 o 
  10   1   1        3.62       -0.48      5.74 o 
 -10   2   1        0.17       -3.12      3.90 o 
  -9   2   1        6.42        2.20      4.70 o 
  -8   2   1      153.32      149.89      9.19 o 
  -7   2   1       12.52       17.68      3.99 o 
  -6   2   1      229.28      241.70      9.45 o 
  -5   2   1       49.32       44.05      4.06 o 
  -4   2   1      297.44      294.44      6.12 o 
  -3   2   1      703.33      666.46     11.46 o 
  -2   2   1      220.12      218.36      4.98 o 
  -1   2   1       84.20       87.29      2.97 o 
   0   2   1       20.38       17.12      1.60 o 
   1   2   1     1326.15     1329.85     20.88 o 
   2   2   1        0.07        2.07      1.54 o 
   3   2   1        3.41        4.83      1.70 o 
   4   2   1      144.07      136.95      5.12 o 
   5   2   1      183.05      172.27      6.70 o 
   6   2   1      112.64      128.59      8.20 o 
   7   2   1       24.79       27.13      7.42 o 
   8   2   1      135.08      140.47      8.10 o 
   9   2   1        6.67        7.80      6.01 o 
  10   2   1       11.84       12.02      6.46 o 
 -10   3   1        0.73        5.85      5.74 o 
  -9   3   1       20.80       18.01      6.19 o 
  -8   3   1       21.74       16.53      6.02 o 
  -7   3   1       71.79       69.30      6.41 o 
  -6   3   1       10.36       19.40      3.83 o 
  -5   3   1      292.50      284.07     17.02 o 
  -4   3   1      100.03      102.96      3.78 o 
  -3   3   1      928.24      879.41     14.15 o 
  -2   3   1     1182.57     1110.72     16.24 o 
  -1   3   1     4716.77     4696.46     60.50 o 
   0   3   1      193.08      211.08      4.33 o 
   1   3   1      455.79      438.35      9.42 o 
   2   3   1      683.39      678.41     14.25 o 
   3   3   1       57.99       53.62      3.12 o 
   4   3   1      144.64      165.31     14.12 o 
   5   3   1      243.06      236.64      6.87 o 
   6   3   1      145.36      145.74      9.59 o 
   7   3   1       59.77       60.60      7.02 o 
   8   3   1        3.24       -7.76      8.15 o 
   9   3   1       11.93       12.32      7.43 o 
  10   3   1        1.36       -3.02      5.47 o 
 -10   4   1       34.51       24.01      7.74 o 
  -9   4   1      137.86      138.17     15.21 o 
  -8   4   1       90.50       83.88     13.22 o 
  -7   4   1      114.27      134.62     11.24 o 
  -6   4   1       52.69       57.86      7.57 o 
  -5   4   1        3.21        3.04      2.25 o 
  -4   4   1        3.23        5.84      1.76 o 
  -3   4   1        2.37        4.51      1.57 o 
  -2   4   1        1.49        0.60      1.04 o 
  -1   4   1      134.03      127.06      3.80 o 
   0   4   1      219.66      221.83      4.86 o 
   1   4   1      651.32      640.67     13.32 o 
   2   4   1      641.50      634.88     13.28 o 
   3   4   1      194.29      183.94      5.26 o 
   4   4   1        0.00        1.41      2.12 o 
   5   4   1       85.34       86.67      7.84 o 
   6   4   1      385.06      408.15     21.35 o 
   7   4   1      465.63      468.55     24.48 o 
   8   4   1      113.22      104.89     12.05 o 
   9   4   1       10.67        4.37      6.18 o 
 -10   5   1        9.28       -5.82      4.98 o 
  -9   5   1       62.96       61.73     10.31 o 
  -8   5   1       68.42       70.13      9.82 o 
  -7   5   1        0.47       -4.48      3.96 o 
  -6   5   1        0.77        5.47      4.41 o 
  -5   5   1      297.13      291.72     11.04 o 
  -4   5   1     1345.21     1330.06     28.65 o 
  -3   5   1     2532.38     2621.67     42.27 o 
  -2   5   1      768.21      814.82     16.05 o 
  -1   5   1       84.56       80.02      3.62 o 
   0   5   1      848.00      849.61     12.75 o 
   1   5   1     1925.62     2071.22     29.48 o 
   2   5   1     2317.39     2289.51     37.69 o 
   3   5   1      997.93     1059.63     20.69 o 
   4   5   1        0.45       -2.20      2.55 o 
   5   5   1       19.97       21.77      4.05 o 
   6   5   1      285.81      285.43     13.41 o 
   7   5   1       48.89       43.86     14.63 o 
   8   5   1       18.08       14.45      6.87 o 
   9   5   1       25.52       23.51      8.54 o 
  -9   6   1       29.42       47.54      9.54 o 
  -8   6   1      159.83      187.23     23.94 o 
  -7   6   1       25.39       34.91      8.49 o 
  -6   6   1       24.07       15.85      4.67 o 
  -5   6   1      121.42      124.93      8.85 o 
  -4   6   1       31.61       28.48      3.99 o 
  -3   6   1       72.16       68.61      4.98 o 
  -2   6   1       26.47       30.74      3.69 o 
  -1   6   1        0.33        0.71      1.61 o 
   0   6   1        1.55        1.01      1.62 o 
   1   6   1      688.35      675.70     12.11 o 
   2   6   1        3.51        6.55      3.48 o 
   3   6   1       58.54       70.17      5.44 o 
   4   6   1        0.80       -2.68      2.93 o 
   5   6   1       12.29       14.23     10.98 o 
   6   6   1      112.18      120.17     11.40 o 
   7   6   1      107.06      137.08     13.21 o 
   8   6   1       64.37       48.38      9.83 o 
   9   6   1        2.81        1.75      7.01 o 
  -9   7   1        1.67       -4.13      8.54 o 
  -8   7   1        0.25       -4.54      5.36 o 
  -7   7   1        1.12       -0.35      4.84 o 
  -6   7   1       13.91       13.42      4.89 o 
  -5   7   1      116.16      102.86     15.19 o 
  -4   7   1      104.85      119.97      8.27 o 
  -3   7   1       28.16       33.82      4.36 o 
  -2   7   1        1.06       -0.85      5.75 o 
  -1   7   1       75.24       80.29      6.23 o 
   0   7   1        2.48        4.25      2.05 o 
   1   7   1        2.53        1.81      3.26 o 
   2   7   1       61.15       72.62      5.86 o 
   3   7   1       18.40       14.22      3.96 o 
   4   7   1        3.62        5.62      3.76 o 
   5   7   1        2.70       -0.37      4.28 o 
   6   7   1       30.73       22.74      5.93 o 
   7   7   1       39.74       34.06      8.77 o 
   8   7   1        0.01       -2.06      8.26 o 
  -8   8   1        0.08        0.26      5.99 o 
  -7   8   1       21.63       21.89      7.38 o 
  -6   8   1       10.88        8.59      5.77 o 
  -5   8   1       32.46       42.44      9.03 o 
  -4   8   1       12.23       14.06      8.87 o 
  -3   8   1       16.60       13.75      5.19 o 
  -2   8   1       33.11       34.41      4.64 o 
  -1   8   1        0.02        0.02      2.97 o 
   0   8   1        0.51        2.82      4.29 o 
   1   8   1        1.66        1.57      3.54 o 
   2   8   1       38.46       45.05      5.37 o 
   3   8   1       26.09       29.51      5.11 o 
   4   8   1        9.44       12.02      4.39 o 
   5   8   1        8.84        9.04      5.08 o 
   6   8   1       15.99       18.90      6.09 o 
   7   8   1       46.12       51.63     11.16 o 
   8   8   1        6.53        8.90     10.05 o 
  -8   9   1        0.50       -0.12      7.06 o 
  -7   9   1        8.31        5.94     15.30 o 
  -6   9   1        5.96       10.87      5.45 o 
  -5   9   1      167.24      180.14     14.30 o 
  -4   9   1        1.88        8.09      4.10 o 
  -3   9   1      126.67      133.97      8.98 o 
  -2   9   1       97.68       83.55      8.27 o 
  -1   9   1      382.27      329.91     28.05 o 
   0   9   1      442.89      453.87     28.63 o 
   1   9   1        0.03        0.42      4.64 o 
   2   9   1      193.15      190.96      9.52 o 
   3   9   1      228.95      211.04      9.97 o 
   4   9   1       15.69       12.27      4.50 o 
   5   9   1        7.33        3.80      5.09 o 
   6   9   1        6.06       10.82      6.09 o 
   7   9   1        1.77       -0.40      7.00 o 
  -7  10   1        0.07        4.00      7.31 o 
  -6  10   1        0.15       -7.91      5.73 o 
  -5  10   1        1.76       -6.10      4.07 o 
  -4  10   1        0.29        1.87      4.23 o 
  -3  10   1        0.12       -1.33      4.80 o 
  -2  10   1       25.07       29.63      6.59 o 
  -1  10   1       13.65       14.88      6.21 o 
   0  10   1       62.11       69.32     34.81 o 
   1  10   1       44.35       48.65     12.59 o 
   2  10   1        6.32        5.25      5.45 o 
   3  10   1        9.17        2.18      4.96 o 
   4  10   1       23.70       14.79      5.19 o 
   5  10   1       17.32        7.16     11.49 o 
   6  10   1        3.55       -1.97      5.69 o 
   7  10   1        1.32       -7.59      7.76 o 
  -6  11   1        0.07       -6.91      4.60 o 
  -5  11   1       32.84       18.94     22.01 o 
  -4  11   1        3.25        0.81      5.33 o 
  -3  11   1        0.72        0.66      5.39 o 
  -2  11   1       33.74       12.23      7.26 o 
  -1  11   1        0.01       -7.52      5.01 o 
   0  11   1       30.56       29.50     20.42 o 
   1  11   1        0.57        6.23      6.74 o 
   2  11   1        0.05        3.27      5.44 o 
   3  11   1        6.63        2.20      7.47 o 
   4  11   1        0.60        4.70      5.44 o 
   5  11   1        1.69        3.51      5.69 o 
   6  11   1        0.25       -7.51      5.45 o 
  -5  12   1        1.80       -7.51      6.89 o 
  -4  12   1        0.34       -0.90      5.81 o 
  -3  12   1        8.29        6.28      5.94 o 
  -2  12   1        2.75        5.52      6.09 o 
  -1  12   1        4.13        4.63      6.71 o 
   0  12   1        0.22       -7.63      5.13 o 
   1  12   1       13.31        9.73      7.71 o 
   2  12   1        1.79       -0.50      5.43 o 
   3  12   1        0.70        4.70      5.44 o 
   4  12   1        3.48       -4.06      8.22 o 
  -3  13   1        0.11        1.20      6.50 o 
  -2  13   1        0.81       -0.95      9.51 o 
  -1  13   1        6.35        1.96      7.50 o 
   0  13   1        4.58        8.36      7.79 o 
   1  13   1        1.71        1.52      7.08 o 
   2  13   1       11.53        7.49     10.32 o 
   3  13   1        3.62        5.34      6.33 o 
 -10   0   2        0.08        1.64      6.62 o 
  -8   0   2       17.49       25.46      8.15 o 
  -6   0   2       12.82       24.86      6.43 o 
  -4   0   2       21.32       24.08      2.18 o 
  -2   0   2    53526.68    55669.39   1121.44 o 
   0   0   2    17753.05    16681.92    488.98 o 
   2   0   2    21298.68    21254.18    342.45 o 
   4   0   2      634.80      648.52     15.40 o 
   6   0   2      173.01      159.16     17.36 o 
   8   0   2        0.11       -0.24      4.58 o 
  10   0   2        2.97       -6.34      9.40 o 
 -10   1   2        0.22        2.21      3.81 o 
  -9   1   2        5.47        0.92      4.50 o 
  -8   1   2        7.04        4.72      7.82 o 
  -7   1   2      104.65      116.27      8.86 o 
  -6   1   2      115.95      103.49      7.53 o 
  -5   1   2      677.85      616.51     23.99 o 
  -4   1   2      206.51      225.79      5.52 o 
  -3   1   2       50.08       58.73      3.20 o 
  -2   1   2      431.83      421.75      9.40 o 
  -1   1   2      719.53      662.88     16.80 o 
   0   1   2     1220.33     1190.16     25.67 o 
   1   1   2        2.29        2.43      1.35 o 
   2   1   2     2209.10     2304.22     26.66 o 
   3   1   2      110.83      123.55      3.77 o 
   4   1   2       58.62       73.94      3.43 o 
   5   1   2        6.97        3.88      1.88 o 
   6   1   2       35.50       35.97      4.50 o 
   7   1   2      180.90      203.76      9.12 o 
   8   1   2       61.70       69.48      6.53 o 
   9   1   2       54.71       57.91     11.42 o 
  10   1   2        0.30      -12.98      8.66 o 
 -10   2   2        7.60        5.49      4.82 o 
  -9   2   2        8.81        3.30      3.54 o 
  -8   2   2       40.07       28.45      4.86 o 
  -7   2   2        0.07        0.82      2.70 o 
  -6   2   2       32.91       30.60      4.77 o 
  -5   2   2     1052.69      828.98     72.11 o 
  -4   2   2        9.78        7.52      1.55 o 
  -3   2   2      213.13      223.73      5.67 o 
  -2   2   2      243.75      245.91     19.65 o 
  -1   2   2     2740.90     2720.04     60.19 o 
   0   2   2      968.04      983.80     16.06 o 
   1   2   2        0.42        1.81      1.81 o 
   2   2   2      105.93      107.84      3.26 o 
   3   2   2       78.86       80.87      4.82 o 
   4   2   2        0.62       -1.88      1.38 o 
   5   2   2        5.85        6.09      1.93 o 
   6   2   2       22.95       18.15      3.84 o 
   7   2   2       32.54       21.96      5.56 o 
   8   2   2       16.52       13.85      5.30 o 
   9   2   2        4.42        6.03      6.13 o 
 -10   3   2        2.12        2.56      4.87 o 
  -9   3   2        1.16        6.98      4.92 o 
  -8   3   2       98.48      115.49     10.81 o 
  -7   3   2        2.97        0.22      2.65 o 
  -6   3   2      234.17      227.29      8.89 o 
  -5   3   2       30.35       32.72      3.11 o 
  -4   3   2       70.08       72.23      3.15 o 
  -3   3   2      119.42      106.77      6.73 o 
  -2   3   2       56.78       56.30      3.30 o 
  -1   3   2      249.65      242.04      6.05 o 
   0   3   2      966.54      935.48     14.43 o 
   1   3   2        0.32        2.99      2.16 o 
   2   3   2       28.29       30.51      3.00 o 
   3   3   2        9.49       11.43      3.44 o 
   4   3   2        3.95        3.50      2.24 o 
   5   3   2        0.07        0.64      2.03 o 
   6   3   2       59.85       59.85      6.90 o 
   7   3   2        1.05        4.18      5.58 o 
   8   3   2       53.81       55.88      9.96 o 
   9   3   2       24.74       31.77      8.80 o 
 -10   4   2       14.73        7.60      5.98 o 
  -9   4   2       35.69       30.70      7.43 o 
  -8   4   2       39.05       29.98      6.83 o 
  -7   4   2        1.08        1.90      3.71 o 
  -6   4   2        5.51        1.61      2.60 o 
  -5   4   2     1108.57     1047.71     22.40 o 
  -4   4   2      139.88      135.22      6.36 o 
  -3   4   2      479.68      489.18     10.13 o 
  -2   4   2        6.84        5.25      1.93 o 
  -1   4   2     1371.44     1303.25     19.26 o 
   0   4   2     5332.14     5690.48     67.15 o 
   1   4   2     1599.56     1620.53     27.64 o 
   2   4   2       31.58       54.89      4.23 o 
   3   4   2      424.45      432.02     10.31 o 
   4   4   2      271.78      268.41     13.22 o 
   5   4   2      492.74      508.45     11.65 o 
   6   4   2        9.12        7.22      5.84 o 
   7   4   2       37.93       41.89      8.69 o 
   8   4   2       27.02       12.68     12.06 o 
   9   4   2        0.05        1.91      6.92 o 
 -10   5   2       58.83       35.37      8.75 o 
  -9   5   2        5.06        1.79      5.25 o 
  -8   5   2        5.60        4.99      8.56 o 
  -7   5   2        1.96        9.05      4.92 o 
  -6   5   2       11.27       14.28      4.80 o 
  -5   5   2        0.77        0.65      3.18 o 
  -4   5   2      262.42      281.23      7.77 o 
  -3   5   2        0.82       -0.03      1.27 o 
  -2   5   2       44.04       36.34      4.62 o 
  -1   5   2       51.65       60.39      4.17 o 
   0   5   2      164.69      165.21      4.57 o 
   1   5   2      496.55      492.15      9.77 o 
   2   5   2        6.25        1.45      2.95 o 
   3   5   2      187.51      203.29      7.77 o 
   4   5   2       86.94      102.00      6.57 o 
   5   5   2      650.35      712.20     17.41 o 
   6   5   2      659.70      672.64     20.44 o 
   7   5   2       39.50       48.64      9.63 o 
   8   5   2       42.77       39.12     10.51 o 
   9   5   2        0.28        3.84      6.71 o 
  -9   6   2        8.79        1.68      5.57 o 
  -8   6   2       48.60       37.56      8.34 o 
  -7   6   2        4.03       10.15      8.17 o 
  -6   6   2      199.47      203.29     13.41 o 
  -5   6   2       71.05       74.50     17.21 o 
  -4   6   2        8.58        6.47      3.01 o 
  -3   6   2        3.32        3.05      3.21 o 
  -2   6   2       30.19       37.18      3.76 o 
  -1   6   2     1774.47     1856.66     27.35 o 
   0   6   2       20.02       21.73      2.46 o 
   1   6   2      193.50      231.75      6.28 o 
   2   6   2       21.63       22.38      5.86 o 
   3   6   2       49.48       49.48      6.72 o 
   4   6   2        5.71        7.96      3.78 o 
   5   6   2        0.75        0.77      3.63 o 
   6   6   2      123.46      136.46     10.20 o 
   7   6   2       48.98       25.11      8.51 o 
   8   6   2        0.11       -8.09     11.20 o 
   9   6   2        0.06        3.89      7.59 o 
  -9   7   2        0.01       -4.24      5.47 o 
  -8   7   2       16.95       18.63      6.44 o 
  -7   7   2        1.19       -1.34      4.54 o 
  -6   7   2       19.53       18.76      5.20 o 
  -5   7   2        0.65        0.37      4.68 o 
  -4   7   2        9.24        7.84      3.32 o 
  -3   7   2       12.77       15.76      4.84 o 
  -2   7   2       30.69       30.82      3.95 o 
  -1   7   2        1.45        2.41      2.21 o 
   0   7   2       49.73       54.47      4.31 o 
   1   7   2      146.30      154.09      7.54 o 
   2   7   2       13.08       18.98      4.20 o 
   3   7   2        0.57       -0.36      3.96 o 
   4   7   2       39.43       45.21      5.55 o 
   5   7   2        0.53        1.55      4.81 o 
   6   7   2       52.05       49.40      7.75 o 
   7   7   2        7.96       15.00      7.56 o 
   8   7   2        0.12       -2.57      7.23 o 
  -8   8   2        4.85       -0.22      6.41 o 
  -7   8   2       16.96       15.76      6.74 o 
  -6   8   2       82.39       76.22     15.61 o 
  -5   8   2        4.66       13.81      7.02 o 
  -4   8   2      130.03      131.32     10.02 o 
  -3   8   2      161.67      179.93      9.28 o 
  -2   8   2       64.16       64.61      6.13 o 
  -1   8   2       11.99        9.58      4.78 o 
   0   8   2       52.81       69.27      7.17 o 
   1   8   2       26.72       36.83      5.12 o 
   2   8   2        5.23        6.55      4.07 o 
   3   8   2       25.37       22.97      4.83 o 
   4   8   2        9.40        9.46      4.21 o 
   5   8   2       46.47       45.26     13.07 o 
   6   8   2      100.90      109.00     10.43 o 
   7   8   2        0.15       -7.20      4.80 o 
   8   8   2        2.40       -6.10      9.33 o 
  -8   9   2        3.10        0.23      6.32 o 
  -7   9   2        0.02        2.68      6.31 o 
  -6   9   2       17.86       16.96      5.87 o 
  -5   9   2        3.38        1.36      4.55 o 
  -4   9   2       25.63       21.60      4.66 o 
  -3   9   2       24.88       19.39      4.66 o 
  -2   9   2       71.70       74.93     10.38 o 
  -1   9   2       15.11       17.41      5.58 o 
   0   9   2        8.04        9.15      7.06 o 
   1   9   2        7.83        7.31      5.44 o 
   2   9   2       13.94       17.00      5.87 o 
   3   9   2        1.32       -1.10      3.79 o 
   4   9   2        2.88       -5.19      3.46 o 
   5   9   2        0.29       -1.19      4.95 o 
   6   9   2       26.54       31.97      7.47 o 
   7   9   2        4.12       -2.40     14.70 o 
  -7  10   2       13.56       12.69      8.00 o 
  -6  10   2        5.51        0.93      5.54 o 
  -5  10   2        3.54        3.65      5.17 o 
  -4  10   2        6.18        2.21      4.23 o 
  -3  10   2      303.19      303.99     17.03 o 
  -2  10   2       14.51       10.91      5.78 o 
  -1  10   2      656.72      626.70     27.46 o 
   0  10   2        8.19        0.42      8.91 o 
   1  10   2        8.30        7.74      5.31 o 
   2  10   2        9.64        4.14      5.26 o 
   3  10   2      184.17      185.47     10.44 o 
   4  10   2       12.13       14.81      5.07 o 
   5  10   2       17.39       13.00      6.24 o 
   6  10   2        3.56        1.11      7.56 o 
  -6  11   2        5.38        2.16      5.86 o 
  -5  11   2        2.33        3.78      6.78 o 
  -4  11   2        2.22       12.00      5.95 o 
  -3  11   2        3.18       -4.61      4.92 o 
  -2  11   2        3.92        6.04      9.99 o 
  -1  11   2        5.44       23.78      8.57 o 
   0  11   2        0.07        5.72      6.55 o 
   1  11   2        0.00       -4.41      9.47 o 
   2  11   2       16.38       15.85      6.13 o 
   3  11   2       12.78       17.96      6.66 o 
   4  11   2        3.81       -4.15      5.05 o 
   5  11   2        2.92        7.60      6.21 o 
  -5  12   2        0.09       -4.86      7.45 o 
  -4  12   2        7.93        0.10      6.01 o 
  -3  12   2        1.74        4.66      6.55 o 
  -2  12   2        3.44        7.69      9.72 o 
  -1  12   2        4.02        4.40      6.68 o 
   0  12   2        1.02        2.44     11.76 o 
   1  12   2        0.58       -6.15      5.40 o 
   2  12   2        2.39        7.15      5.81 o 
   3  12   2        0.25        2.37      5.67 o 
   4  12   2        0.65       11.81      6.19 o 
  -3  13   2        1.07        8.20      8.42 o 
  -2  13   2        1.17       -0.36      9.44 o 
  -1  13   2        0.43        1.17      6.45 o 
   0  13   2        4.31       -2.34      7.82 o 
   1  13   2        0.31       -0.95      6.71 o 
   2  13   2        0.34       -1.83      6.51 o 
  -9   0   3       12.97       16.39      8.10 o 
  -7   0   3        6.81        4.12      4.72 o 
  -5   0   3        6.25        9.24      3.31 o 
  -3   0   3     1876.69     1754.92     39.47 o 
  -1   0   3       59.76       66.95      6.58 o 
   1   0   3     2255.97     2089.48     37.11 o 
   3   0   3     4320.64     4410.13     75.75 o 
   5   0   3        0.58        2.39      2.81 o 
   7   0   3      455.54      505.88     27.49 o 
   9   0   3      123.55      118.57     19.21 o 
 -10   1   3        0.01        2.39      3.87 o 
  -9   1   3       65.67       60.57     12.45 o 
  -8   1   3       30.03       24.45      5.42 o 
  -7   1   3        3.39       -2.40      2.92 o 
  -6   1   3      476.33      402.93     19.48 o 
  -5   1   3       81.51       93.25      4.21 o 
  -4   1   3     2226.97     2217.34     54.28 o 
  -3   1   3     1106.70     1129.43     27.18 o 
  -1   1   3       32.12       30.55     21.57 o 
   0   1   3      458.74      430.50     16.69 o 
   1   1   3     5328.30     5595.83     72.90 o 
   2   1   3     1021.82      967.39     14.03 o 
   3   1   3      615.16      620.46     10.49 o 
   4   1   3        2.96        1.51      1.66 o 
   5   1   3      141.36      141.93      7.70 o 
   6   1   3       80.86       78.41      6.09 o 
   7   1   3       94.23       79.77      8.27 o 
   8   1   3        2.28       -2.47      4.38 o 
   9   1   3        0.00        1.21      9.77 o 
 -10   2   3        3.50        4.10      4.68 o 
  -9   2   3       28.21       20.30      4.74 o 
  -8   2   3       32.21       17.62      5.13 o 
  -7   2   3       19.33       24.54      4.88 o 
  -6   2   3      261.43      258.90     11.24 o 
  -5   2   3        1.28        0.98      1.77 o 
  -4   2   3       18.29       17.02      2.19 o 
  -3   2   3        0.51       -1.11      1.48 o 
  -2   2   3       25.20       27.45      3.03 o 
  -1   2   3     1873.83     1794.99     42.16 o 
   0   2   3       32.89       37.61      6.20 o 
   1   2   3       71.32       78.32      3.71 o 
   2   2   3      230.87      237.69      5.31 o 
   3   2   3        2.30        1.74      1.38 o 
   4   2   3       52.05       54.98      3.32 o 
   5   2   3      265.78      278.61      7.31 o 
   6   2   3      421.21      436.53     15.58 o 
   7   2   3       72.86       93.36      8.70 o 
   8   2   3        0.02        2.35      5.12 o 
   9   2   3        1.29       -6.98      5.83 o 
 -10   3   3        0.06        3.96      5.00 o 
  -9   3   3       71.22       67.97      9.57 o 
  -8   3   3        1.70        5.06      3.21 o 
  -7   3   3        1.73        0.00      2.54 o 
  -6   3   3      228.67      216.14     10.17 o 
  -5   3   3        0.15       -1.64      1.75 o 
  -4   3   3        5.01        3.51      1.67 o 
  -3   3   3        2.51        2.99      2.13 o 
  -2   3   3        3.02        5.94      2.35 o 
  -1   3   3     2702.86     2639.53     40.38 o 
   0   3   3      587.58      557.12     10.78 o 
   1   3   3      155.72      142.27      5.73 o 
   2   3   3      349.87      348.73      9.04 o 
   3   3   3       27.50       27.59      2.72 o 
   4   3   3       62.48       65.23      3.66 o 
   5   3   3      154.99      142.59      6.27 o 
   6   3   3       37.93       49.23      6.70 o 
   7   3   3        2.29        3.53      8.82 o 
   8   3   3        8.20        6.67      7.78 o 
   9   3   3        0.72        7.87      7.68 o 
 -10   4   3       15.48       19.78      6.71 o 
  -9   4   3       67.31       61.52      9.49 o 
  -8   4   3        0.55        1.09      4.65 o 
  -7   4   3        0.15        1.85      3.67 o 
  -6   4   3        4.15        8.01      2.57 o 
  -5   4   3      183.34      194.24      9.40 o 
  -4   4   3       73.53       81.51      7.30 o 
  -3   4   3      100.36       93.56      6.73 o 
  -2   4   3       47.00       50.31      4.72 o 
  -1   4   3      315.81      292.28      8.91 o 
   0   4   3      457.02      441.41      9.67 o 
   1   4   3       23.19       27.44      4.32 o 
   2   4   3      522.43      517.61     12.66 o 
   3   4   3       58.69       69.76      4.37 o 
   4   4   3      260.97      265.77      8.21 o 
   5   4   3      153.99      139.83     12.21 o 
   6   4   3      276.82      318.37     25.28 o 
   7   4   3      318.71      310.24     20.61 o 
   8   4   3       23.91       13.79     12.41 o 
   9   4   3        8.79        1.26      9.35 o 
 -10   5   3       30.66       18.56      7.18 o 
  -9   5   3       14.91       24.66      6.72 o 
  -8   5   3        0.10       -3.55      6.39 o 
  -7   5   3       64.83       71.93      8.90 o 
  -6   5   3       60.85       63.80      7.82 o 
  -5   5   3       99.91       98.17      7.03 o 
  -4   5   3      241.40      245.40      6.76 o 
  -3   5   3      984.00     1013.31     19.64 o 
  -2   5   3      878.56      839.29     16.67 o 
  -1   5   3     1100.28     1110.80     17.72 o 
   0   5   3      172.42      158.51      5.00 o 
   1   5   3       46.64       65.04      4.98 o 
   2   5   3      575.84      588.34     14.33 o 
   3   5   3      401.88      375.74     11.40 o 
   4   5   3      618.96      604.69     15.74 o 
   5   5   3       75.78       79.86      6.79 o 
   6   5   3       34.65       28.35      6.12 o 
   7   5   3       32.64       28.90      8.55 o 
   8   5   3        8.58        6.86      7.41 o 
  -9   6   3       11.82        5.05      5.53 o 
  -8   6   3       21.36       28.45      7.15 o 
  -7   6   3       25.45       19.94     13.22 o 
  -6   6   3       99.10       91.95      9.48 o 
  -5   6   3        0.82       -0.75      3.00 o 
  -4   6   3        6.76       10.12      3.67 o 
  -3   6   3       30.45       30.80      3.90 o 
  -2   6   3       82.81      104.06      5.54 o 
  -1   6   3      315.83      321.31      7.83 o 
   0   6   3       92.54      101.17      4.43 o 
   1   6   3       40.87       44.60      5.66 o 
   2   6   3       14.92       13.57      3.82 o 
   3   6   3        0.06        0.99      3.42 o 
   4   6   3        2.03       -2.03      3.80 o 
   5   6   3       44.90       46.77      6.07 o 
   6   6   3       83.15       95.16      9.49 o 
   7   6   3       12.05       12.14      7.66 o 
   8   6   3        4.49       -1.65      8.03 o 
  -9   7   3        0.11       -2.20      5.03 o 
  -8   7   3        6.05        9.45      8.59 o 
  -7   7   3       34.06       28.69      7.36 o 
  -6   7   3        8.03        0.77      3.69 o 
  -5   7   3      182.97      194.58     23.11 o 
  -4   7   3       85.46       90.89      9.53 o 
  -3   7   3      119.41      120.08      6.66 o 
  -2   7   3        7.77       15.25      3.41 o 
  -1   7   3      328.86      339.82      8.54 o 
   0   7   3      144.43      179.63      7.51 o 
   1   7   3       35.84       43.93      5.15 o 
   2   7   3        0.03        2.00      3.68 o 
   3   7   3       13.18       10.79      4.95 o 
   4   7   3       12.80        7.16      4.44 o 
   5   7   3        6.13        7.33      5.02 o 
   6   7   3       19.74       20.87      6.43 o 
   7   7   3       23.07       23.57      9.05 o 
   8   7   3        0.52       -2.93      9.40 o 
  -8   8   3        2.11       -0.11      5.44 o 
  -7   8   3       13.24       22.27      7.25 o 
  -6   8   3        5.56       13.36      6.48 o 
  -5   8   3       19.57       13.00      4.85 o 
  -4   8   3        0.00        2.42      3.31 o 
  -3   8   3        0.35        0.00      3.07 o 
  -2   8   3        1.37        3.20      2.79 o 
  -1   8   3       48.19       52.16      6.60 o 
   0   8   3       16.56       17.54      4.55 o 
   1   8   3       81.28       95.27      6.98 o 
   2   8   3        0.56       -0.34      3.66 o 
   3   8   3        8.94       12.39      4.59 o 
   4   8   3      135.60      129.81     15.50 o 
   5   8   3       14.20       15.08      5.98 o 
   6   8   3        0.98        8.51      5.79 o 
   7   8   3        3.59       -9.20      6.13 o 
  -8   9   3        1.02       -3.25      5.54 o 
  -7   9   3       14.54       11.88      6.57 o 
  -6   9   3        8.84        5.00      5.04 o 
  -5   9   3       25.39       26.03      5.91 o 
  -4   9   3       22.05       19.09      6.39 o 
  -3   9   3      498.42      505.92     14.68 o 
  -2   9   3      218.78      217.78     12.81 o 
  -1   9   3      495.01      468.48     21.25 o 
   0   9   3        0.12       -4.97      4.94 o 
   1   9   3        0.58        9.58      5.41 o 
   2   9   3      108.90      114.09      8.24 o 
   3   9   3        0.84        1.53      4.06 o 
   4   9   3        6.17        0.85      4.40 o 
   5   9   3       18.40       16.87      7.41 o 
   6   9   3        3.25        0.47      6.21 o 
   7   9   3        3.54       -8.10      7.59 o 
  -7  10   3        1.22        0.83      7.82 o 
  -6  10   3        0.07       -6.19      4.13 o 
  -5  10   3        3.11       -0.61      7.17 o 
  -4  10   3        0.02       -2.82      4.53 o 
  -3  10   3        1.12        5.39      7.36 o 
  -2  10   3       21.37       20.29      7.62 o 
  -1  10   3       57.15       49.09     15.62 o 
   0  10   3        5.62        2.08      5.94 o 
   1  10   3        3.69        6.11      6.32 o 
   2  10   3      113.67      103.54     10.42 o 
   3  10   3       18.89       13.71      5.13 o 
   4  10   3       20.99       20.74      6.76 o 
   5  10   3        0.41       -4.47      5.51 o 
   6  10   3       19.48       15.12      9.67 o 
  -6  11   3        4.04        2.09      5.66 o 
  -5  11   3        2.86        5.13      6.33 o 
  -4  11   3        0.43       -0.41      5.00 o 
  -3  11   3       24.22       23.96      8.44 o 
  -2  11   3        3.10        2.89      6.17 o 
  -1  11   3        0.26        5.61      6.49 o 
   0  11   3       57.98       78.23     11.57 o 
   1  11   3        0.09        5.21      6.13 o 
   2  11   3       14.70       20.41      6.55 o 
   3  11   3        0.04        1.22      5.19 o 
   4  11   3        1.66        3.35      5.61 o 
   5  11   3        2.20       -1.57      5.66 o 
  -5  12   3        0.44       -8.27      6.88 o 
  -4  12   3        0.52        3.60      6.42 o 
  -3  12   3        1.96       10.32      7.44 o 
  -2  12   3        0.59        2.32      6.27 o 
  -1  12   3        1.19       -1.48      6.40 o 
   0  12   3        0.89       -3.50      7.24 o 
   1  12   3        0.82        5.16      6.70 o 
   2  12   3        2.69        8.22      8.61 o 
   3  12   3        5.58       -0.17      5.52 o 
  -3  13   3        0.16        1.72      7.26 o 
  -2  13   3        0.02        8.69      6.88 o 
  -1  13   3        2.36        4.25      7.30 o 
   0  13   3        7.15        7.63      7.77 o 
   1  13   3        1.93        4.64      7.35 o 
 -10   0   4        0.01       -0.37      6.02 o 
  -8   0   4       77.14       75.88     11.20 o 
  -6   0   4       40.40       37.96      7.73 o 
  -4   0   4     1988.99     2053.93     47.00 o 
  -2   0   4     3048.44     2907.72     92.23 o 
   0   0   4    12345.39    11928.83    242.18 o 
   2   0   4     8959.63     8931.29    147.81 o 
   4   0   4       90.50      107.61      6.64 o 
   6   0   4        3.30        6.53      7.15 o 
   8   0   4        0.70        2.08      9.44 o 
 -10   1   4        8.53       10.12      5.60 o 
  -9   1   4        2.54        2.47      3.93 o 
  -8   1   4        0.00       -1.44      2.90 o 
  -7   1   4       37.75       48.29      8.70 o 
  -6   1   4      109.10      123.12      8.63 o 
  -5   1   4       25.38       23.14      3.73 o 
  -4   1   4        6.19        2.43      2.44 o 
  -3   1   4        5.73       10.81      8.12 o 
  -1   1   4        0.91        0.31      2.24 o 
   0   1   4      590.06      568.86     14.23 o 
   1   1   4      127.60      135.02      5.53 o 
   2   1   4      101.28       96.59      3.88 o 
   3   1   4        4.52        0.29      1.65 o 
   4   1   4      196.09      194.94      6.03 o 
   5   1   4       78.64       83.58      4.57 o 
   6   1   4       37.85       43.13      6.52 o 
   7   1   4        1.87       -3.42      4.52 o 
   8   1   4        1.86       -2.72      7.11 o 
   9   1   4       49.00       58.73     10.89 o 
 -10   2   4       10.03        8.86      5.07 o 
  -9   2   4        0.67       -6.15      7.68 o 
  -8   2   4       13.22       12.81      4.57 o 
  -7   2   4      128.08      103.72      8.40 o 
  -6   2   4       95.96       80.87      7.24 o 
  -5   2   4       29.21       30.09      3.44 o 
  -4   2   4       84.31       84.37      4.99 o 
  -3   2   4      763.93      822.00     22.44 o 
  -2   2   4        2.21       -0.74      2.64 o 
   0   2   4        1.34        2.68      2.95 o 
   1   2   4     1625.77     1521.18     26.53 o 
   2   2   4      730.16      714.94     11.60 o 
   3   2   4      161.21      159.73      5.04 o 
   4   2   4        5.63        4.07      2.53 o 
   5   2   4       34.97       36.20      4.23 o 
   6   2   4      136.38      140.47      9.77 o 
   7   2   4        1.54        0.98      4.84 o 
   8   2   4        2.69        8.68      6.92 o 
   9   2   4        0.19        4.03     11.34 o 
 -10   3   4       12.71       12.22      5.43 o 
  -9   3   4        0.00       -3.85      2.85 o 
  -8   3   4        3.52       -1.61      3.09 o 
  -7   3   4       36.30       49.69      6.85 o 
  -6   3   4       26.84       19.79     14.03 o 
  -5   3   4       59.34       66.59      4.31 o 
  -4   3   4      481.92      483.36     13.07 o 
  -3   3   4      302.99      305.39      9.92 o 
  -2   3   4      152.71      151.19      8.14 o 
  -1   3   4      271.17      280.73     11.84 o 
   0   3   4      282.12      303.90     24.97 o 
   1   3   4      111.88      121.61      6.09 o 
   2   3   4      152.66      148.00      5.71 o 
   3   3   4        1.46       -0.93      2.31 o 
   4   3   4       27.56       18.97      3.49 o 
   5   3   4       29.49       39.32      4.43 o 
   6   3   4      283.21      273.43     12.81 o 
   7   3   4       31.91       26.68      7.93 o 
   8   3   4       19.65        4.95     10.97 o 
   9   3   4        4.61       12.59     11.90 o 
 -10   4   4        6.28       -4.84      4.65 o 
  -9   4   4        1.72        1.74      6.16 o 
  -8   4   4        0.01        2.84      3.76 o 
  -7   4   4      117.77      109.71     17.71 o 
  -6   4   4      602.77      595.04     16.35 o 
  -5   4   4      262.10      289.22      8.58 o 
  -4   4   4      148.88      154.90      7.36 o 
  -3   4   4       54.28       68.49      5.39 o 
  -2   4   4     3345.99     3588.73     55.32 o 
  -1   4   4      503.48      562.03     11.95 o 
   0   4   4     2517.66     2687.76     41.97 o 
   1   4   4     2061.63     2070.31     35.53 o 
   2   4   4       58.53       59.88      5.32 o 
   3   4   4        1.68        2.18      2.81 o 
   4   4   4       86.51      102.47      5.95 o 
   5   4   4       40.95       43.15      5.41 o 
   6   4   4      184.41      199.66     15.16 o 
   7   4   4        5.94       12.91      7.54 o 
   8   4   4        0.89       -3.97      6.91 o 
 -10   5   4       23.28       34.54      8.19 o 
  -9   5   4        0.38        1.19      4.96 o 
  -8   5   4        0.40        1.44      6.76 o 
  -7   5   4       19.98       21.07     14.21 o 
  -6   5   4       19.86       12.76      4.98 o 
  -5   5   4       69.87       80.16      5.17 o 
  -4   5   4        0.03       -1.97      1.95 o 
  -3   5   4        5.17        7.11      2.64 o 
  -2   5   4      709.15      767.21     15.93 o 
  -1   5   4       44.28       50.75      3.34 o 
   0   5   4       49.81       55.19      3.82 o 
   1   5   4      251.91      263.00      9.19 o 
   2   5   4        2.19        5.63      4.26 o 
   3   5   4      536.45      516.30     14.46 o 
   4   5   4      836.87      793.09     25.66 o 
   5   5   4      391.59      409.88     15.73 o 
   6   5   4       97.76       95.95      9.56 o 
   7   5   4       30.99       52.21     10.70 o 
   8   5   4       63.11       72.76     12.59 o 
  -9   6   4        1.38       -0.32      4.76 o 
  -8   6   4       11.56        7.47      4.76 o 
  -7   6   4       22.78       13.28      5.38 o 
  -6   6   4       47.98       46.49      6.02 o 
  -5   6   4      301.07      317.61     12.34 o 
  -4   6   4      117.76      113.45      6.56 o 
  -3   6   4      593.62      628.32     14.84 o 
  -2   6   4        6.65        4.08      3.59 o 
  -1   6   4     1820.49     1941.62     29.20 o 
   0   6   4      139.90      129.79      6.12 o 
   1   6   4       25.39       31.98      4.87 o 
   2   6   4       10.48       17.13      5.10 o 
   3   6   4       14.56        9.36      4.16 o 
   4   6   4       92.17       95.68      7.75 o 
   5   6   4       40.44       50.66      7.52 o 
   6   6   4        6.93        8.78      5.56 o 
   7   6   4        1.63       -1.19      6.98 o 
   8   6   4        0.48       -6.12      7.56 o 
  -9   7   4        1.61       -1.69      5.39 o 
  -8   7   4        1.21       -1.47      4.68 o 
  -7   7   4        2.41        2.73      4.76 o 
  -6   7   4       90.75      105.58      8.62 o 
  -5   7   4       21.88       18.92      4.89 o 
  -4   7   4       64.92       69.32      5.93 o 
  -3   7   4        5.76        7.04      3.19 o 
  -2   7   4        0.00       -2.85      2.12 o 
  -1   7   4        6.18        9.29      3.92 o 
   0   7   4        0.00        0.14      3.56 o 
   1   7   4        3.09       -1.10      4.42 o 
   2   7   4       23.01       24.17      4.84 o 
   3   7   4       15.74        9.87      4.37 o 
   4   7   4        2.42        3.75      4.22 o 
   5   7   4       33.74       43.04      7.60 o 
   6   7   4        0.41       -1.05      5.02 o 
   7   7   4        1.37       -1.78      7.23 o 
  -8   8   4        0.17       -2.54      5.55 o 
  -7   8   4       11.17       11.43      6.03 o 
  -6   8   4       32.67       23.48      5.60 o 
  -5   8   4       28.58       34.47      6.58 o 
  -4   8   4        0.24        2.44      3.32 o 
  -3   8   4       53.03       79.92     10.41 o 
  -2   8   4        3.34       -0.71      2.85 o 
  -1   8   4      115.75      126.78     12.06 o 
   0   8   4        0.29        2.88      4.09 o 
   1   8   4        3.81        8.69      4.79 o 
   2   8   4       19.45       35.32      5.67 o 
   3   8   4       69.27       72.57      7.77 o 
   4   8   4       24.95       18.21      5.98 o 
   5   8   4       53.81       63.50      8.94 o 
   6   8   4        0.77        1.75      5.65 o 
   7   8   4        0.79       -6.83      7.63 o 
  -8   9   4        2.47        0.53      6.07 o 
  -7   9   4        2.69        2.83      5.67 o 
  -6   9   4        3.98        0.20      4.50 o 
  -5   9   4        0.15       -5.41      3.61 o 
  -4   9   4       18.64       14.58      4.30 o 
  -3   9   4        0.47       -2.63      3.16 o 
  -2   9   4        9.12        6.87      6.03 o 
  -1   9   4       15.35       25.57      7.52 o 
   0   9   4       18.53       19.18      6.60 o 
   1   9   4       34.74       33.57      6.26 o 
   2   9   4       20.48       20.90      5.00 o 
   3   9   4        2.70        5.73      4.20 o 
   4   9   4       21.50       27.15      5.71 o 
   5   9   4        4.35       -2.73      5.09 o 
   6   9   4        1.02        2.88      7.34 o 
  -7  10   4       13.65       16.79      7.99 o 
  -6  10   4        4.40        5.04      5.31 o 
  -5  10   4       43.98       29.27      6.80 o 
  -4  10   4       16.22       19.63      6.24 o 
  -3  10   4      113.96      108.48     18.54 o 
  -2  10   4       17.28       27.18      8.54 o 
  -1  10   4        1.35       -7.68      5.12 o 
   0  10   4       22.37       23.25     16.99 o 
   1  10   4      301.57      259.49     16.63 o 
   2  10   4        2.72        0.40      5.01 o 
   3  10   4       21.27       26.65      5.72 o 
   4  10   4       30.44       22.64      5.91 o 
   5  10   4        0.40       -7.17      8.60 o 
  -6  11   4        0.01       -4.43      6.45 o 
  -5  11   4        0.21       -0.69      8.54 o 
  -4  11   4        1.53        9.62      7.21 o 
  -3  11   4        0.08       -3.43      5.63 o 
  -2  11   4       12.49       14.62      7.29 o 
  -1  11   4        0.63        3.06      5.91 o 
   0  11   4        0.72       -1.51      5.40 o 
   1  11   4        1.59        6.94      6.61 o 
   2  11   4        1.22        8.29      6.79 o 
   3  11   4        4.10        2.65      5.50 o 
   4  11   4        1.40        4.11      5.85 o 
  -4  12   4        0.53       20.33      8.49 o 
  -3  12   4        0.08       -0.22      5.99 o 
  -2  12   4        2.99       -7.20      5.58 o 
  -1  12   4        0.13        1.63      6.14 o 
   0  12   4        0.03       -7.47      4.98 o 
   1  12   4        0.50        5.04      6.82 o 
   2  12   4        1.77       -1.00      5.98 o 
   3  12   4        0.09       -4.29      5.34 o 
  -2  13   4        5.02        4.19      7.70 o 
  -1  13   4        0.70        8.85      8.21 o 
   0  13   4        0.01        3.96      7.30 o 
  -9   0   5       25.69       38.24      9.95 o 
  -7   0   5        6.39        4.44      5.18 o 
  -5   0   5      644.49      587.26     18.56 o 
  -3   0   5      390.97      330.03     17.19 o 
  -1   0   5      171.74      128.75     10.47 o 
   1   0   5     2769.63     2718.55     62.31 o 
   3   0   5       45.10       28.24      4.27 o 
   5   0   5        6.51       12.16      5.28 o 
   7   0   5      410.14      411.00     30.10 o 
 -10   1   5        9.47        2.71      4.63 o 
  -9   1   5        0.47       -2.75      3.52 o 
  -8   1   5       78.48       80.63      8.82 o 
  -7   1   5        5.38       11.21      5.16 o 
  -6   1   5       20.00       16.37      4.61 o 
  -5   1   5      149.29      162.79      6.24 o 
  -4   1   5     3544.38     3815.61     83.86 o 
  -3   1   5      170.06      157.64     11.48 o 
  -2   1   5      137.90      137.49     10.79 o 
  -1   1   5        0.20       39.86      7.31 o 
   0   1   5       22.59       25.32      3.70 o 
   1   1   5     1518.09     1523.10     27.14 o 
   2   1   5      249.73      236.87      7.81 o 
   3   1   5      553.61      503.18     10.19 o 
   4   1   5        0.04       -0.71      2.50 o 
   5   1   5       34.77       33.26      4.25 o 
   6   1   5        6.82        7.41      6.08 o 
   7   1   5        0.51        5.58      6.58 o 
   8   1   5        1.00       -8.75      5.83 o 
 -10   2   5        2.60       -3.19      6.34 o 
  -9   2   5        6.12        4.33      4.19 o 
  -8   2   5        0.19       -0.06      3.35 o 
  -7   2   5        0.00       -4.16      2.91 o 
  -6   2   5       91.50      100.35      8.58 o 
  -5   2   5        0.49        0.17      1.90 o 
  -4   2   5       47.42       51.57      5.77 o 
  -2   2   5        0.01        4.05      3.20 o 
  -1   2   5        3.53        1.45      3.24 o 
   0   2   5       47.00       41.75      5.71 o 
   1   2   5        4.57        8.34      3.08 o 
   2   2   5      147.14      151.78      6.11 o 
   3   2   5      183.01      181.23      6.90 o 
   4   2   5       23.37       19.52      3.61 o 
   5   2   5      167.54      162.89      7.51 o 
   6   2   5       19.05       11.94      5.28 o 
   7   2   5        3.30        1.99      6.16 o 
   8   2   5       28.72       43.47     14.58 o 
 -10   3   5        0.00       -3.02      3.99 o 
  -9   3   5        1.98       -0.37      6.16 o 
  -8   3   5        1.88        3.97      5.67 o 
  -7   3   5      114.12      115.75      9.53 o 
  -6   3   5       13.53       10.20      3.96 o 
  -5   3   5      115.37      126.63      6.88 o 
  -4   3   5       99.92      151.68     13.24 o 
  -3   3   5      116.36      113.48      7.84 o 
  -2   3   5       56.64       30.64     21.11 o 
  -1   3   5      248.66      222.33     16.07 o 
   0   3   5      264.92      269.68     12.03 o 
   1   3   5      636.79      693.04     22.48 o 
   2   3   5        0.01       -0.25      2.41 o 
   3   3   5      393.58      385.13      9.42 o 
   4   3   5        6.75        8.56      3.18 o 
   5   3   5       15.02       13.82      3.66 o 
   6   3   5        0.96        2.10      4.74 o 
   7   3   5       11.33       15.03      7.79 o 
   8   3   5        2.69       -3.43      9.07 o 
 -10   4   5        0.10        2.26      4.76 o 
  -9   4   5        1.13       10.84      5.33 o 
  -8   4   5        0.37       -1.70      3.05 o 
  -7   4   5      118.63      112.64     14.95 o 
  -6   4   5        6.90        8.10      3.65 o 
  -5   4   5      150.54      177.71      7.17 o 
  -4   4   5      126.12      133.63      7.55 o 
  -3   4   5       92.57       90.97      6.47 o 
  -2   4   5        5.73       12.26      4.62 o 
  -1   4   5       22.29       19.96      2.74 o 
   0   4   5      214.38      213.73     12.89 o 
   1   4   5        0.53        0.03      3.08 o 
   2   4   5      137.08      159.00      8.07 o 
   3   4   5      286.63      280.74     10.58 o 
   4   4   5      805.87      828.34     17.27 o 
   5   4   5      583.79      598.90     16.73 o 
   6   4   5        4.01       12.41      7.71 o 
   7   4   5        9.62      -11.18     12.43 o 
   8   4   5       73.59       76.83     12.86 o 
 -10   5   5        4.44        8.40      6.06 o 
  -9   5   5        1.02        0.82      4.46 o 
  -8   5   5       12.30        9.43      9.49 o 
  -7   5   5       72.14       88.36      9.72 o 
  -6   5   5        2.68        9.12      4.15 o 
  -5   5   5      184.98      202.59     12.88 o 
  -4   5   5       30.14       33.10      5.31 o 
  -3   5   5      126.38      130.24      6.50 o 
  -2   5   5      364.08      377.14     10.29 o 
  -1   5   5      141.09      160.01      6.31 o 
   0   5   5      243.72      264.54     10.69 o 
   1   5   5       18.16       11.45      6.85 o 
   2   5   5        9.58       11.25      4.45 o 
   3   5   5       13.42        6.32      6.08 o 
   4   5   5      114.78      118.88      8.27 o 
   5   5   5        4.88        1.25      4.13 o 
   6   5   5       40.82       43.30      7.68 o 
   7   5   5        0.03       -1.87     10.42 o 
   8   5   5        0.75       -7.99      7.61 o 
  -9   6   5        0.37        2.56      4.50 o 
  -8   6   5       10.72       11.86      5.44 o 
  -7   6   5        2.85        2.23      4.27 o 
  -6   6   5       78.90       94.01      8.04 o 
  -5   6   5       19.50       21.99      4.92 o 
  -4   6   5        3.91        8.47      3.93 o 
  -3   6   5       34.08       28.35      6.45 o 
  -2   6   5        0.60       -0.07      2.76 o 
  -1   6   5      147.03      141.15      8.98 o 
   0   6   5       24.12       31.45      6.86 o 
   1   6   5       36.44       38.09      5.88 o 
   2   6   5      196.49      193.67     11.91 o 
   3   6   5        3.82        1.47      3.98 o 
   4   6   5      124.78      120.69      8.63 o 
   5   6   5        1.16        1.62      4.19 o 
   6   6   5       86.59      105.19     10.59 o 
   7   6   5       12.70       16.00      8.52 o 
  -9   7   5        0.46       -6.64      4.93 o 
  -8   7   5        0.14       -6.47      4.31 o 
  -7   7   5       27.50       21.68      6.65 o 
  -6   7   5       17.46       28.02      5.41 o 
  -5   7   5       19.46       22.15      4.85 o 
  -4   7   5        0.14       -0.14      2.92 o 
  -3   7   5       19.26       22.80      3.99 o 
  -2   7   5        0.07        2.25      3.07 o 
  -1   7   5      260.49      290.00      9.80 o 
   0   7   5       28.05       28.99      5.98 o 
   1   7   5       17.25        9.11      4.91 o 
   2   7   5       51.78       48.91      6.24 o 
   3   7   5       43.71       47.27      6.30 o 
   4   7   5       13.61       11.70      4.75 o 
   5   7   5       10.54        1.09      5.55 o 
   6   7   5        7.47        7.21      6.97 o 
   7   7   5        0.41        7.65      8.27 o 
  -8   8   5        0.50       -0.33      5.35 o 
  -7   8   5        6.39        7.25      5.22 o 
  -6   8   5        7.69       10.36      4.96 o 
  -5   8   5        0.44       -4.92      3.28 o 
  -4   8   5        6.42        7.76      3.75 o 
  -3   8   5       46.36       39.86      6.18 o 
  -2   8   5       13.49        8.98      4.06 o 
  -1   8   5        1.87        2.76      6.99 o 
   0   8   5       12.14       16.73      5.14 o 
   1   8   5        2.50        1.33      4.08 o 
   2   8   5       78.80       61.48      8.85 o 
   3   8   5       27.49       24.36      5.38 o 
   4   8   5       32.12       21.65      5.79 o 
   5   8   5        2.34        0.21      6.00 o 
   6   8   5        0.95       -7.64      5.10 o 
  -7   9   5        0.14       -5.44      4.47 o 
  -6   9   5        0.58        0.85      4.54 o 
  -5   9   5      120.45      125.52      9.81 o 
  -4   9   5        0.89        4.73      4.46 o 
  -3   9   5      418.66      456.19     24.69 o 
  -2   9   5        0.23       -1.95      5.19 o 
  -1   9   5       10.73       24.29      7.63 o 
   0   9   5       44.57       48.71      9.34 o 
   1   9   5        5.10        3.18      4.54 o 
   2   9   5        0.42        4.39      4.29 o 
   3   9   5        1.84        6.44      4.76 o 
   4   9   5        6.82       -2.06      4.57 o 
   5   9   5       11.34       22.58      7.06 o 
  -7  10   5        4.03        1.97      7.08 o 
  -6  10   5        0.02       -2.99      4.65 o 
  -5  10   5        4.43        1.13      5.52 o 
  -4  10   5       20.69       23.10      8.19 o 
  -3  10   5        5.22        1.88      6.41 o 
  -2  10   5        0.00       -5.91      7.15 o 
  -1  10   5        1.03        2.88      5.83 o 
   0  10   5       78.38       77.40     11.76 o 
   1  10   5        5.90        8.79      6.74 o 
   2  10   5       33.81       22.96      7.80 o 
   3  10   5        1.49        5.99      4.81 o 
   4  10   5        1.13        3.38      4.81 o 
   5  10   5        2.11        3.34      6.63 o 
  -5  11   5        8.94        1.11     10.00 o 
  -4  11   5        0.23        5.96      6.50 o 
  -3  11   5       18.80       26.70      8.67 o 
  -2  11   5       22.11       30.60      9.17 o 
  -1  11   5        0.37       -3.75      6.55 o 
   0  11   5        8.33        1.77     10.76 o 
   1  11   5        3.72        2.72      6.40 o 
   2  11   5        0.54       -1.76      8.93 o 
   3  11   5        2.22       -1.74      5.78 o 
  -4  12   5        0.20       -0.58      6.76 o 
  -3  12   5        0.02       -3.78      6.51 o 
  -2  12   5        0.01        0.03      6.04 o 
  -1  12   5        0.90        2.45     12.82 o 
   0  12   5        0.04        2.79      6.76 o 
   1  12   5        0.13        1.98      6.45 o 
   2  12   5        2.69       -3.97      5.97 o 
 -10   0   6       29.34       17.59      8.52 o 
  -8   0   6       60.49       66.62     12.50 o 
  -6   0   6      758.50      887.59     39.86 o 
  -4   0   6     1521.09     1577.17     56.78 o 
  -2   0   6       11.17       28.15      6.99 o 
   0   0   6      900.82      892.44     38.36 o 
   2   0   6       32.78       44.45     16.27 o 
   4   0   6      278.56      289.64     23.80 o 
   6   0   6        2.28      -11.32      7.55 o 
   8   0   6        0.11       13.19     11.30 o 
 -10   1   6        0.03       -0.59      4.51 o 
  -9   1   6        0.22        3.12      3.99 o 
  -8   1   6        2.79        0.45      4.01 o 
  -7   1   6       41.29       46.81      7.23 o 
  -6   1   6       84.79       91.39      8.97 o 
  -5   1   6       31.77       21.97      3.28 o 
  -4   1   6      251.59      264.87     11.85 o 
  -3   1   6       28.52       25.57      4.82 o 
  -2   1   6       54.91       64.69      6.81 o 
  -1   1   6      243.19      234.70     11.53 o 
   0   1   6        0.03        0.61      2.39 o 
   1   1   6       52.54       65.62      5.13 o 
   2   1   6      286.07      278.97      9.61 o 
   3   1   6       29.19       28.72      3.96 o 
   4   1   6       48.36       62.84      5.23 o 
   5   1   6       78.12       74.98      6.69 o 
   6   1   6        4.20        2.74      5.84 o 
   7   1   6       90.32       94.64     17.59 o 
   8   1   6        0.81        1.95      6.99 o 
 -10   2   6        0.00        1.57      6.90 o 
  -9   2   6        4.25        3.91      6.37 o 
  -8   2   6       65.58       60.28      8.41 o 
  -7   2   6       61.80       51.45      8.06 o 
  -6   2   6       45.88       62.41      7.80 o 
  -5   2   6       39.11       36.19      8.56 o 
  -4   2   6        4.81       -0.51      2.60 o 
  -3   2   6       11.47       15.42      4.53 o 
  -2   2   6       98.27       80.29     10.46 o 
  -1   2   6      212.33       92.95     11.67 o 
   0   2   6      118.77      126.32      7.44 o 
   1   2   6      523.81      536.41     22.89 o 
   2   2   6        8.57        3.42      2.71 o 
   3   2   6       39.43       44.93      5.27 o 
   4   2   6       40.44       40.01      4.80 o 
   5   2   6        3.43        3.67      3.31 o 
   6   2   6        4.11       -0.72      6.09 o 
   7   2   6        0.20       -2.45     10.00 o 
   8   2   6        2.36        8.01     10.60 o 
 -10   3   6        0.08       -3.93      6.76 o 
  -9   3   6        0.10        0.32      6.06 o 
  -8   3   6       12.53       19.63      6.55 o 
  -7   3   6       21.58       21.82      5.45 o 
  -6   3   6        0.48       -0.12      3.13 o 
  -5   3   6       33.05       25.28      5.38 o 
  -4   3   6        7.99        7.85      3.50 o 
  -3   3   6       93.45       88.01     11.07 o 
  -2   3   6       10.87        4.35      4.05 o 
  -1   3   6       36.37       34.75      6.25 o 
   0   3   6       15.79       12.40      3.81 o 
   1   3   6        0.20       -0.04      3.25 o 
   2   3   6      146.21      156.38      7.19 o 
   3   3   6        1.58        0.41      2.92 o 
   4   3   6       12.21        4.60      3.40 o 
   5   3   6       20.54       22.72      4.37 o 
   6   3   6       51.90       38.62     19.07 o 
   7   3   6        0.50       -3.47      9.54 o 
 -10   4   6        1.58        6.71      5.14 o 
  -9   4   6       10.03       10.61      5.14 o 
  -8   4   6       87.01       93.24     15.60 o 
  -7   4   6        8.24       13.65      4.90 o 
  -6   4   6      143.29      136.97     10.52 o 
  -5   4   6       28.77       34.92      6.29 o 
  -4   4   6        0.42        1.45      3.37 o 
  -3   4   6        7.22        9.07      3.70 o 
  -1   4   6       89.65       97.49     12.06 o 
   0   4   6      656.18      603.19     17.81 o 
   1   4   6        1.89        3.01      3.88 o 
   2   4   6      149.34      171.27      8.92 o 
   3   4   6       94.20       99.68     10.28 o 
   4   4   6      117.42      126.42      7.19 o 
   5   4   6        4.43        1.12      3.73 o 
   6   4   6       29.81       34.60      9.26 o 
   7   4   6        0.26        2.25      7.26 o 
  -9   5   6        0.10        2.46      4.87 o 
  -8   5   6        1.83       -3.99      3.45 o 
  -7   5   6       53.48       40.92      7.37 o 
  -6   5   6        0.10        4.35      3.80 o 
  -5   5   6        1.40       -0.46      2.86 o 
  -4   5   6       63.75       70.33      5.67 o 
  -3   5   6        0.05        5.48      2.90 o 
  -2   5   6      249.63      274.10     20.02 o 
  -1   5   6      150.69      160.78     10.12 o 
   0   5   6       61.99       64.12      6.94 o 
   1   5   6       31.43       47.65      6.78 o 
   2   5   6      136.41      143.58      8.77 o 
   3   5   6      462.28      454.55     14.58 o 
   4   5   6      197.39      204.35     10.46 o 
   5   5   6        6.67       11.40      5.79 o 
   6   5   6       99.90       88.69     12.75 o 
   7   5   6       63.14       77.99     31.27 o 
  -9   6   6        2.91        0.57      8.03 o 
  -8   6   6        9.62        6.19      5.00 o 
  -7   6   6       43.30       40.81      7.72 o 
  -6   6   6        0.34       -2.24      3.06 o 
  -5   6   6       49.28       51.20      5.40 o 
  -4   6   6        2.52        5.85      3.20 o 
  -3   6   6       21.79       29.02      4.22 o 
  -2   6   6      278.30      288.10     11.89 o 
  -1   6   6        0.77        0.39      3.67 o 
   0   6   6       60.53       67.29      7.43 o 
   1   6   6      398.19      375.11     15.01 o 
   2   6   6      103.18      108.61      8.21 o 
   3   6   6       70.99       75.84      7.55 o 
   4   6   6       22.98       19.73      5.30 o 
   5   6   6       14.27       11.18      5.00 o 
   6   6   6        0.73        1.02      5.89 o 
   7   6   6        0.31       -5.76      8.26 o 
  -8   7   6        2.40       -0.01      5.02 o 
  -7   7   6        1.73       -0.11      4.28 o 
  -6   7   6       30.40       33.27      6.10 o 
  -5   7   6        0.18        4.33      3.58 o 
  -4   7   6        7.81        8.96      3.50 o 
  -3   7   6        0.74       -2.23      3.47 o 
  -2   7   6        0.73        0.85      3.89 o 
  -1   7   6        0.06       -3.30      2.53 o 
   0   7   6       13.43        9.05      4.66 o 
   1   7   6       17.43       14.39      5.16 o 
   2   7   6        4.60        4.84      4.67 o 
   3   7   6       80.22       80.48     11.19 o 
   4   7   6        3.82        8.04      4.99 o 
   5   7   6        8.85        0.59      5.76 o 
   6   7   6        0.02       -1.49      5.79 o 
  -8   8   6        0.03       -5.18      5.69 o 
  -7   8   6        5.23        9.26      9.88 o 
  -6   8   6        1.63        2.83      3.82 o 
  -5   8   6      100.24      134.32      9.99 o 
  -4   8   6       28.09       45.65     13.76 o 
  -3   8   6        0.03        2.04      3.84 o 
  -2   8   6        2.25        0.52      3.62 o 
  -1   8   6        8.77        7.20      4.57 o 
   0   8   6        6.94       14.22      5.21 o 
   1   8   6        0.79       -3.89      4.58 o 
   2   8   6       35.20       34.96      9.82 o 
   3   8   6       25.39       20.34      5.41 o 
   4   8   6        6.39        6.88      5.14 o 
   5   8   6        0.57       -0.80      5.38 o 
  -7   9   6        0.80        2.72      6.24 o 
  -6   9   6        9.39       -1.58      6.00 o 
  -5   9   6        0.00        2.97      5.15 o 
  -4   9   6        4.61        0.01      4.05 o 
  -3   9   6        9.19        2.17      6.50 o 
  -2   9   6        2.84        4.68      5.89 o 
  -1   9   6       20.95       32.81      8.67 o 
   0   9   6      104.83       87.61     11.95 o 
   1   9   6       12.33       12.51      5.89 o 
   2   9   6        0.27       -3.04      4.58 o 
   3   9   6       11.76       11.22      5.19 o 
   4   9   6        0.00        4.19      5.00 o 
   5   9   6        2.09        4.53      6.30 o 
  -6  10   6        5.32       12.22      6.90 o 
  -5  10   6       74.69       81.47     11.16 o 
  -4  10   6       22.40       24.71     18.03 o 
  -3  10   6        8.31       14.12      9.81 o 
  -2  10   6        1.19        8.52      6.53 o 
  -1  10   6       42.28       41.33     14.03 o 
   0  10   6        7.73        5.00      6.10 o 
   1  10   6       20.05        7.65      6.85 o 
   2  10   6        0.60        8.75      6.94 o 
   3  10   6        8.21       -0.78      6.87 o 
   4  10   6        1.20       -1.26      4.79 o 
  -5  11   6        0.07       -3.24     10.14 o 
  -4  11   6        8.94        4.82     10.65 o 
  -3  11   6        0.45        4.06      8.05 o 
  -2  11   6        1.33       -3.33      5.62 o 
  -1  11   6        0.37       -3.73      5.99 o 
   0  11   6        0.00       -1.42      6.33 o 
   1  11   6        2.87        2.00      6.67 o 
   2  11   6        1.12        3.32      6.85 o 
  -3  12   6        1.05       -8.21      7.22 o 
  -2  12   6        0.55       13.56      7.94 o 
  -1  12   6        0.08        2.36      6.50 o 
   0  12   6        0.29       -1.55      6.46 o 
  -9   0   7        1.16        3.84      7.27 o 
  -7   0   7        3.74        6.34      6.71 o 
  -5   0   7      108.98      105.28     12.08 o 
  -3   0   7       60.62       68.52     10.42 o 
  -1   0   7      746.76      758.85     35.79 o 
   1   0   7       16.06        9.93      4.74 o 
   3   0   7      392.74      424.26     19.41 o 
   5   0   7      440.28      382.32     27.23 o 
   7   0   7       10.88        5.51      9.81 o 
 -10   1   7       11.33        2.97      5.11 o 
  -9   1   7        6.70       10.83      5.84 o 
  -8   1   7        0.03        1.32      3.98 o 
  -7   1   7        2.55        3.74      4.09 o 
  -6   1   7      264.72      298.09     15.25 o 
  -5   1   7        8.01        1.35      2.78 o 
  -4   1   7      163.01      171.41     10.06 o 
  -3   1   7      115.81      121.26     15.90 o 
  -2   1   7      742.94      755.65     24.86 o 
  -1   1   7        0.01       -5.47      4.31 o 
   0   1   7       34.74       34.35      7.38 o 
   1   1   7      131.38      142.75      8.94 o 
   2   1   7       58.50       66.38      6.05 o 
   3   1   7       22.94       22.28      5.25 o 
   4   1   7       36.10       42.10      5.63 o 
   5   1   7       22.96       24.00      4.91 o 
   6   1   7        4.17        8.50      6.76 o 
   7   1   7        4.81       -1.26      6.49 o 
 -10   2   7        0.15       -2.18      4.48 o 
  -9   2   7        0.67       -2.10      4.23 o 
  -8   2   7       18.51       22.90      9.10 o 
  -7   2   7       21.09       39.27      7.19 o 
  -6   2   7       32.59       32.16      6.13 o 
  -5   2   7       22.66       20.51      4.09 o 
  -4   2   7        2.58        4.54      5.32 o 
  -3   2   7        8.56       14.21      6.80 o 
  -2   2   7        0.35       -4.57      3.04 o 
  -1   2   7       62.06       61.30      7.69 o 
   0   2   7        6.09        4.28      3.51 o 
   1   2   7       62.36       73.28      7.15 o 
   2   2   7       40.28       41.44      6.40 o 
   3   2   7       50.66       59.06      5.52 o 
   4   2   7       13.08       16.91      4.40 o 
   5   2   7       27.37       24.20      5.04 o 
   6   2   7        4.91       -0.23      5.73 o 
   7   2   7        5.31       17.04     11.76 o 
 -10   3   7        0.18        2.08      6.48 o 
  -9   3   7       13.00       11.11      8.93 o 
  -8   3   7        0.70       -1.62      3.63 o 
  -7   3   7       54.72       76.35      9.32 o 
  -6   3   7       12.06       15.68      4.76 o 
  -5   3   7        0.00       -1.79      3.33 o 
  -4   3   7      156.92      175.69     11.23 o 
  -3   3   7        4.07        1.64      4.52 o 
  -2   3   7        0.31       -1.91      4.58 o 
  -1   3   7        1.77       -0.41      3.61 o 
   0   3   7      164.60      159.43      9.58 o 
   1   3   7      564.95      595.41     18.54 o 
   2   3   7      136.30      142.51     10.01 o 
   3   3   7       29.70       30.53      4.47 o 
   4   3   7       22.15       20.93      5.57 o 
   5   3   7        0.82       -1.68      3.63 o 
   6   3   7        0.80      -10.55      7.04 o 
   7   3   7        1.66        1.25     10.79 o 
  -9   4   7        2.25       -5.14      5.51 o 
  -8   4   7        1.97       -4.21      5.37 o 
  -7   4   7       59.62       72.83      9.09 o 
  -6   4   7        0.08       -4.32      2.88 o 
  -5   4   7       52.46       48.36     12.73 o 
  -4   4   7        8.07        6.12      3.78 o 
  -3   4   7       28.71       17.66     10.39 o 
  -2   4   7      162.39      149.56     16.16 o 
  -1   4   7        1.76        2.09      4.57 o 
   0   4   7        2.69        5.35      4.45 o 
   1   4   7      364.17      345.23     14.06 o 
   2   4   7      657.73      611.28     19.62 o 
   3   4   7      520.05      524.74     15.89 o 
   4   4   7       76.21       77.68      6.27 o 
   5   4   7        9.09        6.27      9.46 o 
   6   4   7       79.80      103.15     18.93 o 
   7   4   7       35.33       41.20     15.09 o 
  -9   5   7       18.56       15.50      7.31 o 
  -8   5   7        3.32        5.68      4.65 o 
  -7   5   7        0.99        3.52      6.43 o 
  -6   5   7        0.60        6.02      3.93 o 
  -5   5   7        0.00        2.29      3.87 o 
  -4   5   7       23.44       23.56      8.20 o 
  -3   5   7      612.47      675.67     23.89 o 
  -2   5   7       47.86       39.32     13.98 o 
  -1   5   7      409.39      401.52     55.31 o 
   0   5   7      276.76      299.17     26.81 o 
   1   5   7      264.45      262.39     12.53 o 
   2   5   7        1.16        1.41      4.45 o 
   3   5   7        1.03       -0.77      4.34 o 
   4   5   7        5.71       -0.39      3.89 o 
   5   5   7        2.10       -0.85      5.05 o 
   6   5   7        0.02        1.58      7.48 o 
  -9   6   7        0.81       -3.35      4.69 o 
  -8   6   7        2.09        8.04      5.35 o 
  -7   6   7        1.77        3.83      7.45 o 
  -6   6   7        0.07       -3.44      3.65 o 
  -5   6   7        5.74       11.70      3.82 o 
  -4   6   7       35.25       44.17      7.11 o 
  -3   6   7       37.80       44.56      6.59 o 
  -2   6   7       11.54       11.22      4.50 o 
  -1   6   7       47.86       51.44      9.20 o 
   0   6   7      107.25       84.06      8.70 o 
   1   6   7       49.87       49.12      7.21 o 
   2   6   7      285.28      271.23     13.56 o 
   3   6   7       12.42       13.98      5.00 o 
   4   6   7       67.19       58.86      7.34 o 
   5   6   7        1.48        3.59      5.50 o 
   6   6   7        0.77       -5.30      6.67 o 
  -8   7   7        0.50        0.47      5.13 o 
  -7   7   7        0.43        7.39      5.15 o 
  -6   7   7        0.09       -0.30      3.92 o 
  -5   7   7       47.74       63.29     11.43 o 
  -4   7   7        7.00        8.62      4.49 o 
  -3   7   7        4.30        6.29      3.61 o 
  -2   7   7       29.96       27.32      5.47 o 
  -1   7   7        4.29       17.83      7.12 o 
   0   7   7       68.42       71.00      8.29 o 
   1   7   7       29.42       33.27      7.00 o 
   2   7   7        4.76        2.44      5.27 o 
   3   7   7       10.98        2.50      5.01 o 
   4   7   7        6.09        4.93      5.00 o 
   5   7   7        7.63       11.26      6.29 o 
  -7   8   7        0.25       -3.15      4.68 o 
  -6   8   7        1.86       -0.03      6.34 o 
  -5   8   7        0.14       -0.13      5.08 o 
  -4   8   7        0.23       -0.65      4.39 o 
  -3   8   7        0.79        4.78      5.46 o 
  -2   8   7        0.33        0.84      6.57 o 
  -1   8   7       13.68       10.10      7.08 o 
   0   8   7       22.20       15.02      5.80 o 
   1   8   7       11.29        3.74      6.97 o 
   2   8   7       20.44       14.64      6.11 o 
   3   8   7        2.92       -7.13      4.75 o 
   4   8   7        0.01       -3.33      4.35 o 
   5   8   7        1.19       -4.33      5.65 o 
  -7   9   7       18.65       18.98     10.00 o 
  -6   9   7        5.63        6.01      5.72 o 
  -5   9   7       61.40       70.52     12.36 o 
  -4   9   7        1.48        2.45      4.70 o 
  -3   9   7        0.01       -2.11      6.05 o 
  -2   9   7        1.96        7.50      6.85 o 
  -1   9   7       46.70       47.73      9.66 o 
   0   9   7       13.87       15.64      7.42 o 
   1   9   7       37.21       37.17     13.95 o 
   2   9   7        0.83        1.72      5.12 o 
   3   9   7        0.02        1.05      5.34 o 
   4   9   7        0.00       -0.96      4.55 o 
  -6  10   7        3.93        3.03      6.28 o 
  -5  10   7        2.11       -4.03      9.67 o 
  -4  10   7        5.77        7.05      8.03 o 
  -3  10   7        1.45       -0.63      6.40 o 
  -2  10   7       24.83       13.15      7.91 o 
  -1  10   7        1.50       -0.78      5.85 o 
   0  10   7        4.75       -5.72      5.78 o 
   1  10   7        1.83       -6.67      6.26 o 
   2  10   7        1.26        0.65      6.54 o 
   3  10   7        0.00        6.97      5.77 o 
  -4  11   7        0.06        1.57      6.58 o 
  -3  11   7        0.00       -8.49      5.66 o 
  -2  11   7        0.05       18.75      8.38 o 
  -1  11   7        0.80        3.96      8.82 o 
   0  11   7        5.62        8.40      7.23 o 
   1  11   7        5.86       14.61      8.09 o 
 -10   0   8       14.46       21.99     10.00 o 
  -8   0   8      101.62      103.43     16.20 o 
  -6   0   8      699.22      773.27     38.18 o 
  -4   0   8       23.15       26.25      8.38 o 
  -2   0   8       37.38       31.62      9.21 o 
   0   0   8      103.91      109.31     14.68 o 
   2   0   8      144.87      173.81     15.02 o 
   4   0   8       41.55       62.42      9.90 o 
   6   0   8        0.02        0.83      8.33 o 
 -10   1   8        0.15       -1.63      8.61 o 
  -9   1   8        5.39        0.67      4.90 o 
  -8   1   8       22.08       19.86      6.32 o 
  -7   1   8       89.62       89.48     16.44 o 
  -6   1   8        7.58        1.04      3.54 o 
  -5   1   8       45.75       51.63      7.23 o 
  -4   1   8        6.39        3.61      4.18 o 
  -3   1   8       13.91       10.29      7.01 o 
  -2   1   8       12.85       12.14      4.94 o 
  -1   1   8       59.87       54.86     15.79 o 
   0   1   8       93.25       76.81      9.15 o 
   1   1   8        0.01        3.67      3.70 o 
   2   1   8        0.38        0.40      3.30 o 
   3   1   8      110.58      117.26      8.27 o 
   4   1   8        6.20       10.50      4.28 o 
   5   1   8       82.95       77.12      7.77 o 
   6   1   8       34.06       34.74      8.77 o 
  -9   2   8        3.19        5.69      5.31 o 
  -8   2   8        7.02        6.20      5.51 o 
  -7   2   8        2.10        7.83      4.42 o 
  -6   2   8       10.63       15.99      4.96 o 
  -5   2   8       18.93       24.17      4.77 o 
  -4   2   8        1.31        3.38      4.20 o 
  -3   2   8       48.62       67.80      8.53 o 
  -2   2   8        0.13       -3.97      3.50 o 
  -1   2   8       10.67       11.19      5.10 o 
   0   2   8       43.94       34.28      6.93 o 
   1   2   8       32.63       38.45      6.01 o 
   2   2   8        5.00        3.49      3.93 o 
   3   2   8       26.68       25.40      4.96 o 
   4   2   8        1.78        0.38      3.68 o 
   5   2   8        0.97        2.20      5.70 o 
   6   2   8       16.67       15.16      7.54 o 
  -9   3   8        0.04        0.23      7.31 o 
  -8   3   8        0.61       -1.34      3.78 o 
  -7   3   8        5.23       -1.78      5.51 o 
  -6   3   8       14.09       12.34      4.87 o 
  -5   3   8        0.09        2.45      3.50 o 
  -4   3   8        2.01       -5.87      3.91 o 
  -3   3   8       19.36       15.92     12.36 o 
  -2   3   8       10.51        1.81      5.88 o 
  -1   3   8       45.13       59.23      8.53 o 
   0   3   8      140.28      135.15     11.83 o 
   1   3   8        0.21        0.70      3.50 o 
   2   3   8        0.14        1.21      3.89 o 
   3   3   8       18.92       20.63      5.30 o 
   4   3   8        0.00        1.86      3.74 o 
   5   3   8        1.38        5.95      4.13 o 
   6   3   8       41.28       49.67     15.00 o 
  -9   4   8        9.33       -1.81      6.71 o 
  -8   4   8       10.09        9.67      7.64 o 
  -7   4   8        0.73       -0.47      3.78 o 
  -6   4   8        8.98        7.78      6.85 o 
  -5   4   8        4.41        2.38      3.70 o 
  -4   4   8       18.84       20.47      4.80 o 
  -3   4   8        8.84       10.31      6.14 o 
  -2   4   8      117.67       98.58     10.93 o 
  -1   4   8        5.86       -0.23      6.20 o 
   0   4   8      312.66      316.08     16.55 o 
   1   4   8       38.89       38.54      5.72 o 
   2   4   8       32.40       43.47      6.72 o 
   3   4   8       34.88       30.92      6.24 o 
   4   4   8        6.68       14.14      4.99 o 
   5   4   8        9.28       10.98      6.97 o 
   6   4   8        0.00       -0.19     10.42 o 
  -9   5   8        1.35        5.37      6.37 o 
  -8   5   8        1.57        0.74      6.99 o 
  -7   5   8        2.65        8.24      7.18 o 
  -6   5   8        0.67       -4.68      5.55 o 
  -5   5   8        3.81        4.70      4.39 o 
  -4   5   8       25.48       14.66      5.15 o 
  -3   5   8       70.91       57.56      9.38 o 
  -2   5   8       17.25       12.90      6.28 o 
  -1   5   8        3.14       -0.58      5.59 o 
   0   5   8      154.68      170.16     11.97 o 
   1   5   8      154.53      160.96     11.17 o 
   2   5   8      401.22      388.90     16.13 o 
   3   5   8       34.76       21.61      5.74 o 
   4   5   8        2.52       -4.81      3.55 o 
   5   5   8       48.58       66.96      9.37 o 
  -8   6   8        5.17        5.53      6.16 o 
  -7   6   8        8.21       10.94      5.58 o 
  -6   6   8        0.06        2.56      4.04 o 
  -5   6   8        3.74        4.97      5.99 o 
  -4   6   8       16.42       10.42      4.83 o 
  -3   6   8       19.13        9.23      4.45 o 
  -2   6   8       62.55       54.32     11.78 o 
  -1   6   8      143.42      132.73     16.48 o 
   0   6   8       88.99      108.10      9.81 o 
   1   6   8      156.67      150.95     11.22 o 
   2   6   8        0.23       10.56      5.18 o 
   3   6   8        0.03       -4.93      4.56 o 
   4   6   8        3.01       -2.65      4.57 o 
   5   6   8        2.98        0.40      5.85 o 
  -8   7   8        3.49       -0.47      5.07 o 
  -7   7   8        0.02        8.36      5.33 o 
  -6   7   8        1.99       -1.89      4.77 o 
  -5   7   8        2.24        1.07      5.20 o 
  -4   7   8       14.42        6.79      6.26 o 
  -3   7   8        0.40        0.64      4.44 o 
  -2   7   8       12.41       17.22      5.07 o 
  -1   7   8        0.00        6.47      6.55 o 
   0   7   8        0.72       -1.66      4.22 o 
   1   7   8       11.89       16.31      5.84 o 
   2   7   8       22.50       20.57      6.34 o 
   3   7   8        0.08        2.46      5.46 o 
   4   7   8        0.52        5.06      4.43 o 
  -7   8   8        8.18       22.31     10.14 o 
  -6   8   8        2.46        1.89      6.34 o 
  -5   8   8        9.52        7.39      6.06 o 
  -4   8   8        1.80        2.01      4.57 o 
  -3   8   8        4.52        6.58      4.78 o 
  -2   8   8        5.38        4.57      6.89 o 
  -1   8   8        3.82        5.98      6.29 o 
   0   8   8       29.98       19.59      7.22 o 
   1   8   8        2.23       -6.44      4.45 o 
   2   8   8        0.97       11.62      5.79 o 
   3   8   8        2.29        2.78      5.54 o 
   4   8   8        0.49        5.43      5.95 o 
  -6   9   8        9.92       -1.52      7.50 o 
  -5   9   8        0.22       -0.74      5.06 o 
  -4   9   8        0.02        4.50      4.44 o 
  -3   9   8        0.04       11.51     16.13 o 
  -2   9   8       32.81       32.31      9.10 o 
  -1   9   8        0.29        5.83      7.35 o 
   0   9   8       15.76       -1.65      7.06 o 
   1   9   8        9.30       10.78      6.57 o 
   2   9   8        4.58        4.77      6.20 o 
   3   9   8        0.50       -0.50      5.87 o 
  -4  10   8        0.82       -5.73      7.15 o 
  -3  10   8        0.71       -1.22      9.74 o 
  -2  10   8        0.01       -3.65      7.07 o 
  -1  10   8        4.21        4.00      7.20 o 
   0  10   8        0.28       -6.75      5.47 o 
   1  10   8        1.31       -4.43      9.05 o 
  -9   0   9        4.76       -0.42      6.20 o 
  -7   0   9       14.01        4.86      6.20 o 
  -5   0   9        1.26       -4.12      5.00 o 
  -3   0   9      262.56      258.08     20.98 o 
  -1   0   9      162.89      165.25     18.66 o 
   1   0   9       17.55       24.26      9.30 o 
   3   0   9      265.14      253.43     16.51 o 
   5   0   9      150.04      143.85     28.52 o 
  -9   1   9        0.05       -4.64      4.36 o 
  -8   1   9       42.15       56.14      9.07 o 
  -7   1   9        0.51       -0.86      3.54 o 
  -6   1   9       94.66       92.28      9.51 o 
  -5   1   9        2.66       -0.32      3.87 o 
  -4   1   9        7.78       11.50      5.26 o 
  -3   1   9        0.73        1.71      4.10 o 
  -2   1   9       56.19       66.83     12.80 o 
  -1   1   9        0.01       -0.71      3.82 o 
   0   1   9       24.72       31.50      7.20 o 
   1   1   9       21.13       15.96      5.95 o 
   2   1   9        7.16        9.11      4.74 o 
   3   1   9       26.13       32.92      6.78 o 
   4   1   9        6.41        1.33      3.94 o 
   5   1   9        0.41        4.81      5.62 o 
  -9   2   9        1.03        1.01      5.83 o 
  -8   2   9        8.24        2.63      4.63 o 
  -7   2   9        0.88        4.33      4.26 o 
  -6   2   9        0.00       -2.04      4.26 o 
  -5   2   9        0.28        6.14      4.61 o 
  -4   2   9        6.54        5.01      4.15 o 
  -3   2   9       22.02       16.91      6.03 o 
  -2   2   9        0.09        1.58      4.07 o 
  -1   2   9        3.77        7.13      9.28 o 
   0   2   9       39.35       31.98      7.61 o 
   1   2   9       15.23       19.03      5.19 o 
   2   2   9        0.48        0.91      4.32 o 
   3   2   9       36.89       40.86      7.08 o 
   4   2   9        4.42        7.34      4.70 o 
   5   2   9        4.41       14.88      4.99 o 
  -9   3   9        0.07       -1.50      5.44 o 
  -8   3   9        0.22       -0.96      3.99 o 
  -7   3   9        0.70        6.21      4.32 o 
  -6   3   9       10.53       13.70      9.47 o 
  -5   3   9       49.90       55.80      6.59 o 
  -4   3   9       13.21       15.08      5.67 o 
  -3   3   9        1.93        8.90      5.11 o 
  -2   3   9        1.95        0.19      4.45 o 
  -1   3   9      110.67      120.12     12.05 o 
   0   3   9       90.62       99.59     11.44 o 
   1   3   9        1.14       -0.82      6.51 o 
   2   3   9        6.05        4.86      4.27 o 
   3   3   9       52.18       59.06      8.08 o 
   4   3   9        0.18       -1.63      4.17 o 
   5   3   9        3.90        7.58      6.61 o 
  -8   4   9        0.51       -1.44      6.16 o 
  -7   4   9        1.32       -3.12      3.12 o 
  -6   4   9        2.78        3.43      6.11 o 
  -5   4   9       55.21       48.97     12.33 o 
  -4   4   9       56.21       25.44     27.17 o 
  -3   4   9        2.88        5.73      5.54 o 
  -2   4   9       22.99       17.01     16.06 o 
  -1   4   9       25.61       29.94      7.37 o 
   0   4   9      156.82      171.67     17.55 o 
   1   4   9      246.04      235.57     13.18 o 
   2   4   9      138.21      134.89     13.92 o 
   3   4   9        5.12        1.50      4.77 o 
   4   4   9       40.70       49.01      8.25 o 
   5   4   9       34.13       42.89     10.01 o 
  -8   5   9        0.88        3.10      7.82 o 
  -7   5   9        0.12       -2.55      6.06 o 
  -6   5   9       12.87       20.18      8.61 o 
  -5   5   9       78.33       75.16      8.58 o 
  -4   5   9       55.91       55.90     10.24 o 
  -3   5   9       74.97       71.67     18.01 o 
  -2   5   9       29.31       20.79      7.12 o 
  -1   5   9       22.03       11.61      6.21 o 
   0   5   9       15.47       11.58      6.87 o 
   1   5   9        3.10        5.67      4.00 o 
   2   5   9        0.53        0.46      4.33 o 
   3   5   9       18.48       18.65      5.73 o 
   4   5   9        2.08        2.71      6.41 o 
  -8   6   9        0.02        2.78      5.40 o 
  -7   6   9        0.81        6.80      5.24 o 
  -6   6   9        7.38        1.73      5.20 o 
  -5   6   9        3.28        4.58      4.62 o 
  -4   6   9       14.77       17.61      5.56 o 
  -3   6   9       19.47       14.03      5.16 o 
  -2   6   9       14.61        3.32      6.81 o 
  -1   6   9       62.47       52.26     20.18 o 
   0   6   9       85.87       90.06     32.22 o 
   1   6   9       68.18       67.10     14.04 o 
   2   6   9        9.86       -0.12      4.82 o 
   3   6   9       11.35        6.61      5.21 o 
   4   6   9        7.37        1.27      6.77 o 
  -7   7   9        0.00        5.23      7.73 o 
  -6   7   9        0.30        0.85      5.63 o 
  -5   7   9        1.16        2.86      5.22 o 
  -4   7   9        4.89        1.69      4.65 o 
  -3   7   9        0.57        0.55      3.58 o 
  -2   7   9        4.59        4.65      5.34 o 
  -1   7   9        5.73        5.60      6.78 o 
   0   7   9        0.56        6.31      5.43 o 
   1   7   9       19.69       20.55      6.49 o 
   2   7   9        1.25       -0.79      6.93 o 
   3   7   9        4.02       -1.60      4.19 o 
  -6   8   9        0.00        2.35      8.12 o 
  -5   8   9        0.03       -5.66      4.60 o 
  -4   8   9        3.05       -1.06      4.39 o 
  -3   8   9        1.84        1.48      4.59 o 
  -2   8   9       17.20        6.02      7.52 o 
  -1   8   9        0.55       -3.75      5.73 o 
   0   8   9        4.89        4.87      5.29 o 
   1   8   9        2.63        1.62      5.14 o 
   2   8   9        0.08        2.85      5.35 o 
  -5   9   9        1.22        4.08      6.40 o 
  -4   9   9        0.00        1.30      7.51 o 
  -3   9   9        3.84        0.36      6.65 o 
  -2   9   9        0.04       -4.26      7.00 o 
  -1   9   9       10.68        7.90      7.74 o 
   0   9   9        7.06        6.37      7.59 o 
   1   9   9        0.11        6.48      9.69 o 
  -8   0  10      137.24      126.53     17.92 o 
  -4   0  10       52.18       74.58     14.17 o 
  -2   0  10      140.58      154.60     19.03 o 
   0   0  10      112.99       98.24     16.62 o 
   2   0  10       18.02       12.55      9.58 o 
   4   0  10        0.14       -3.43      5.43 o 
  -8   1  10        0.04        0.38      3.99 o 
  -7   1  10       18.34       13.14      5.13 o 
  -6   1  10        8.12        8.47      5.60 o 
  -5   1  10       19.08        6.62      7.94 o 
  -4   1  10        2.27       -0.42      3.99 o 
  -3   1  10       53.09       63.63      9.62 o 
  -2   1  10        2.34        4.50      4.93 o 
  -1   1  10        1.19        3.59      4.68 o 
   0   1  10       15.30        3.79      5.09 o 
   1   1  10        6.60       11.60      6.69 o 
   2   1  10        5.65       17.21      7.61 o 
   3   1  10       60.36       59.18      8.60 o 
   4   1  10       15.22       14.97      5.26 o 
  -8   2  10        2.16        5.23      4.51 o 
  -7   2  10        0.56        6.80      5.39 o 
  -6   2  10        3.11        5.88      6.30 o 
  -5   2  10        8.25        6.04      5.02 o 
  -4   2  10        0.26       -0.45      4.39 o 
  -3   2  10        1.20       -4.78      3.86 o 
  -2   2  10       16.32       24.60      6.71 o 
  -1   2  10       48.53       45.76      8.71 o 
   0   2  10        1.63       -3.01      3.66 o 
   1   2  10        2.09        0.02      4.87 o 
   2   2  10        3.51       -1.98      4.32 o 
   3   2  10        1.09        2.49      4.95 o 
   4   2  10        8.32        9.39      5.66 o 
  -8   3  10        0.67        7.95      5.17 o 
  -7   3  10        1.02        0.74      3.82 o 
  -6   3  10        0.26        1.61      4.04 o 
  -5   3  10        3.00        2.89      3.61 o 
  -4   3  10        8.71        8.42      5.54 o 
  -3   3  10        7.46        2.63      8.98 o 
  -2   3  10        4.58        2.73      4.70 o 
  -1   3  10        6.83       10.56      5.71 o 
   0   3  10        0.32        0.27      4.49 o 
   1   3  10        8.32        4.64      5.38 o 
   2   3  10        1.56        7.16      4.74 o 
   3   3  10        1.40       -0.78      4.46 o 
   4   3  10       11.11       22.48      6.70 o 
  -8   4  10        0.93        0.79      6.34 o 
  -7   4  10        2.19        3.44      3.75 o 
  -6   4  10        0.94        3.32      4.40 o 
  -5   4  10       20.76       23.09      5.44 o 
  -4   4  10        2.54        4.24      5.21 o 
  -3   4  10        0.67        5.87      5.24 o 
  -2   4  10        0.71        2.03      5.04 o 
  -1   4  10        0.42        2.36      4.58 o 
   0   4  10        0.01        3.31      5.18 o 
   1   4  10        0.03        1.97      4.00 o 
   2   4  10        9.99       14.63      5.48 o 
   3   4  10        2.42        8.41      5.28 o 
   4   4  10        0.82        0.37      5.51 o 
  -7   5  10        0.16        4.68      6.99 o 
  -6   5  10        7.81       11.16      7.27 o 
  -5   5  10        7.50        4.16      4.71 o 
  -4   5  10        5.21        0.14      6.78 o 
  -3   5  10        1.85        2.78      6.02 o 
  -2   5  10       65.33       47.54     10.83 o 
  -1   5  10       93.02       75.98      9.22 o 
   0   5  10      387.22      380.05     21.08 o 
   1   5  10       79.26       77.61      9.37 o 
   2   5  10       19.90       11.06      5.29 o 
   3   5  10        0.51       12.90      5.81 o 
  -7   6  10        0.33       -0.23      7.45 o 
  -6   6  10        0.00        6.48      7.27 o 
  -5   6  10        0.67       -2.95      5.14 o 
  -4   6  10        3.02        5.08      4.46 o 
  -3   6  10        0.02       -6.50      5.65 o 
  -2   6  10       23.76        7.92      6.92 o 
  -1   6  10        5.22        6.11      6.90 o 
   0   6  10       19.38       18.92      8.20 o 
   1   6  10        7.74        3.66      5.72 o 
   2   6  10        1.22        0.06      3.87 o 
   3   6  10        3.47       10.85      5.34 o 
  -6   7  10        0.68        0.56      7.50 o 
  -5   7  10        0.01        0.35      5.58 o 
  -4   7  10        0.16        0.05      4.63 o 
  -3   7  10        0.09       -3.42      3.78 o 
  -2   7  10        0.03       -5.26      5.83 o 
  -1   7  10        0.30        4.75      7.03 o 
   0   7  10       12.80       19.69     10.95 o 
   1   7  10        0.83       -1.25      5.53 o 
   2   7  10        0.69        0.48      4.71 o 
  -5   8  10        0.38       -3.93      5.95 o 
  -4   8  10        0.10        1.44      4.57 o 
  -3   8  10        1.14        4.01      4.87 o 
  -2   8  10        3.19       -0.72      8.84 o 
  -1   8  10        0.45       -5.17      6.60 o 
   0   8  10        1.75        6.28      7.30 o 
  -7   0  11        3.25        3.98      5.32 o 
  -5   0  11       21.33       11.20      8.47 o 
  -3   0  11       90.00       77.59     15.56 o 
  -1   0  11        0.31        6.02      7.87 o 
   1   0  11       68.27       54.49     15.28 o 
   3   0  11       64.80       62.50     16.67 o 
  -7   1  11        0.59       -0.13      3.29 o 
  -6   1  11        5.56       -1.44      3.89 o 
  -5   1  11       17.77       20.88      6.90 o 
  -4   1  11        0.53       -2.71      5.16 o 
  -3   1  11        8.09        6.47      5.74 o 
  -2   1  11       11.12       25.44      7.57 o 
  -1   1  11       26.52       18.72      6.62 o 
   0   1  11       20.38       23.36      7.53 o 
   1   1  11       23.17       16.53     12.73 o 
   2   1  11        6.20       -1.16      4.93 o 
   3   1  11        4.23       10.31      6.89 o 
  -7   2  11        1.92        2.23      3.46 o 
  -6   2  11        4.57        1.44      5.14 o 
  -5   2  11        0.00        0.35      4.55 o 
  -4   2  11        1.99        1.04      4.64 o 
  -3   2  11        6.21        6.47      5.25 o 
  -2   2  11        3.90        4.96      5.65 o 
  -1   2  11        0.49       -0.37      4.42 o 
   0   2  11        4.16        4.08      6.92 o 
   1   2  11        2.56        1.43      7.94 o 
   2   2  11        5.67        2.00      5.55 o 
   3   2  11        1.36        1.83      4.87 o 
  -7   3  11        1.08        2.46      3.63 o 
  -6   3  11        3.78        4.86      6.16 o 
  -5   3  11        0.03       -1.27      5.01 o 
  -4   3  11        0.26        0.73      4.88 o 
  -3   3  11        0.00       -4.69      4.01 o 
  -2   3  11        1.34       -0.97      4.42 o 
  -1   3  11        6.54        2.29      5.51 o 
   0   3  11        0.73       -2.85      7.06 o 
   1   3  11       13.64       15.48      7.94 o 
   2   3  11        8.77        7.53      7.75 o 
   3   3  11        3.39        6.75      5.57 o 
  -7   4  11        8.84        8.25      4.55 o 
  -6   4  11        4.16        6.95      4.97 o 
  -5   4  11       10.98        6.95      4.40 o 
  -4   4  11        0.52       -0.45      5.02 o 
  -3   4  11        0.94       -3.79      4.93 o 
  -2   4  11       69.37       78.88     11.59 o 
  -1   4  11       70.71       63.07     10.60 o 
   0   4  11      107.15       99.14     13.03 o 
   1   4  11        1.00       -1.50      6.87 o 
   2   4  11        4.41        5.90      5.26 o 
  -6   5  11        5.35        0.71      4.47 o 
  -5   5  11        4.17        7.28      4.16 o 
  -4   5  11        0.46        2.54      5.16 o 
  -3   5  11        1.19        3.93      5.73 o 
  -2   5  11        0.55        1.97      4.69 o 
  -1   5  11        9.31       11.51      8.01 o 
   0   5  11        0.55        6.45      5.75 o 
   1   5  11       31.33       42.34      9.87 o 
   2   5  11        5.45        4.47      5.21 o 
  -5   6  11        3.09       10.21      8.17 o 
  -4   6  11        0.90        0.42      4.55 o 
  -3   6  11       10.72       -0.98      6.39 o 
  -2   6  11       22.44       11.67     16.02 o 
  -1   6  11       32.51       27.79      9.65 o 
   0   6  11        5.31        2.82      5.81 o 
   1   6  11        2.02       -2.70      5.45 o 
  -4   7  11        0.66       -3.61      4.57 o 
  -3   7  11        0.20        3.25      4.66 o 
  -2   7  11        1.15       -1.37      6.12 o 
  -1   7  11        2.93       -3.31     10.21 o 
  -4   0  12       38.54       35.78     12.87 o 
  -2   0  12       27.19       40.92     13.52 o 
   0   0  12        6.76        8.66      9.03 o 
  -5   1  12       30.02       39.06      8.73 o 
  -4   1  12        0.09       -3.76      4.93 o 
  -3   1  12        6.86        1.24      5.15 o 
  -2   1  12        0.60        0.59      5.58 o 
  -1   1  12        2.41        3.40      6.01 o 
   0   1  12        0.78        0.91      5.77 o 
   1   1  12       32.27       51.36     10.88 o 
  -6   2  12        1.15        4.72      5.60 o 
  -5   2  12        2.83        0.41      5.40 o 
  -4   2  12        7.12        5.93      5.43 o 
  -3   2  12        0.62        0.35      4.98 o 
  -2   2  12        0.78        0.58      4.98 o 
  -1   2  12        2.04       11.23      6.62 o 
   0   2  12       12.66        9.02      6.87 o 
   1   2  12        2.45        6.91      6.69 o 
  -6   3  12        6.39        5.28      6.25 o 
  -5   3  12        0.22        3.48      5.37 o 
  -4   3  12        0.46        0.05     10.90 o 
  -3   3  12        0.94       -3.66      4.53 o 
  -2   3  12        0.00       -1.97      4.74 o 
  -1   3  12        4.96        4.62      5.63 o 
   0   3  12        1.47       -0.33      5.56 o 
   1   3  12        1.15        0.16      5.71 o 
  -5   4  12        0.04        1.11      3.34 o 
  -4   4  12        6.09        1.11      5.83 o 
  -3   4  12        0.05       -0.07      5.59 o 
  -2   4  12        8.12       -0.36      5.56 o 
  -1   4  12        2.42        4.32      5.98 o 
   0   4  12        0.58       -4.05      4.97 o 
  -4   5  12        6.16        6.84      6.32 o 
  -3   5  12       29.27       35.42      9.21 o 
  -2   5  12      104.25      128.35     15.06 o 
  -1   5  12       44.72       47.33     10.28 o 
  -3   0  13        0.23        4.77      8.84 o 
  -3   1  13        0.28        0.62      5.97 o 
  -2   1  13        0.93       -7.73      5.58 o 
                                                 
